# Supplementary material for: {(S)-2-[({2-[1-(Anthracen-9-ylmeth­yl)pyrrolidine-2-carboxamido]­phen­yl}(phen­yl)methyl­idene)amino]­acetato(2−)-κ4 N,N′,N′′,O 1}nickel(II)
Source: Acta Crystallogr Sect E Struct Rep Online. 2012 Jun 20;68(Pt 7):m954–5. doi: 10.1107/S1600536812026827 (PMC3393209; doi:10.1107/S1600536812026827)
Supplement: Supplementary file 1 [file e-68-0m954-sup1.cif]

##############################################################################
#                                                                            #
# This CIF contains the data in a paper accepted for publication in          #
# Acta Crystallographica Section E. It conforms to the requirements of       #
# Notes for Authors for Acta Crystallographica Section E, and has been       #
# peer reviewed under the auspices of the IUCr Commission on Journals.       #
#                                                                            #
# Full details of the Crystallographic Information File format               #
# are given in the paper "The Crystallographic Information File (CIF):       #
# a New Standard Archive File for Crystallography" by S. R. Hall, F. H.      #
# Allen and I. D. Brown [Acta Cryst. (1991), A47, 655-685].                  #
#                                                                            #
# The current version of the core CIF dictionary is obtainable from          #
# ftp://ftp.iucr.org/pub/cif_core.dic.                                       #
#                                                                            #
# Software is freely available for graphical display of the structure(s)     #
# in this CIF. For information consult the CIF software page                 #
# http://www.iucr.org/resources/cif/software.                                #
#                                                                            #
# This file may be used for bona fide research purposes within the           #
# scientific community so long as proper attribution is given to the journal # 
# article from which it was obtained.                                        #
#                                                                            #
##############################################################################
data_I
_audit_creation_method     SHELXL-97
_chemical_name_systematic
;
{(<i>S</i>)-2-[({2-[1-(Anthracen-9-ylmethyl)pyrrolidine-2-
carboxamido]phenyl}(phenyl)methylidene)amino]acetato(2-)-
\k^4^<i>N</i>,<i>N</i>',<i>N</i>'',<i>O</i>^1^}nickel(II)
;
_chemical_name_common     ?
_chemical_formula_moiety     'C35 H29 N3 Ni O3'
_chemical_formula_sum     'C35 H29 N3 Ni O3'
_chemical_formula_iupac     '[Ni (C35 H29 N3 O3)]'
_chemical_formula_weight     598.32
_chemical_melting_point     ?
_symmetry_cell_setting     orthorhombic
_symmetry_space_group_name_H-M     'P 21 21 21'
_symmetry_space_group_name_Hall     'P 2ac 2ab'
loop_
    _symmetry_equiv_pos_as_xyz
    'x, y, z'
    '-x+1/2, -y, z+1/2'
    'x+1/2, -y+1/2, -z'
    '-x, y+1/2, -z+1/2'
_cell_length_a     8.9080(5)
_cell_length_b     16.5249(12)
_cell_length_c     18.6981(13)
_cell_angle_alpha     90
_cell_angle_beta     90
_cell_angle_gamma     90
_cell_volume     2752.4(3)
_cell_formula_units_Z     4
_cell_measurement_reflns_used     23827
_cell_measurement_theta_min     1
_cell_measurement_theta_max     27.5
_cell_measurement_temperature     150.0(10)
_exptl_crystal_description     'block'
_exptl_crystal_colour     'red'
_exptl_crystal_size_max     0.31
_exptl_crystal_size_mid     0.26
_exptl_crystal_size_min     0.14
_exptl_crystal_density_diffrn     1.444
_exptl_crystal_density_meas     ?
_exptl_crystal_density_method     'not measured'
_exptl_crystal_F_000     1248
loop_
    _exptl_crystal_face_index_h
    _exptl_crystal_face_index_k
    _exptl_crystal_face_index_l
    _exptl_crystal_face_perp_dist
    0 1 0 0.123
    0 -1 0 0.048
    1 0 0 0.089
    -1 0 0 0.155
    0 0 1 0.093
    0 0 -1 0.069
    0 1 -1 0.074
    0 -1 1 0.047
    0 1 1 0.127
    0 -1 -1 0.064
_exptl_absorpt_coefficient_mu     0.748
_exptl_absorpt_correction_type     Gaussian
_exptl_absorpt_process_details
;
(Coppens, 1970)
;
_exptl_absorpt_correction_T_min     0.856
_exptl_absorpt_correction_T_max     0.925
_diffrn_ambient_temperature     150.0(10)
_diffrn_radiation_type     MoK\a
_diffrn_radiation_wavelength     0.71073
_diffrn_radiation_source     'fine-focus sealed tube'
_diffrn_radiation_monochromator     graphite
_diffrn_measurement_device_type     'Bruker--Nonius KappaCCD area-detector'
_diffrn_measurement_method     '\f and \w scans to fill the Ewald sphere'
_diffrn_detector_area_resol_mean     9.091
_diffrn_reflns_number     23768
_diffrn_reflns_av_R_equivalents     0.0712
_diffrn_reflns_av_sigmaI/netI     0.0547
_diffrn_reflns_theta_min     1.64
_diffrn_reflns_theta_max     27.50
_diffrn_reflns_theta_full     27.50
_diffrn_measured_fraction_theta_max     0.982
_diffrn_measured_fraction_theta_full     0.982
_diffrn_reflns_limit_h_min     -11
_diffrn_reflns_limit_h_max     10
_diffrn_reflns_limit_k_min     -19
_diffrn_reflns_limit_k_max     21
_diffrn_reflns_limit_l_min     -22
_diffrn_reflns_limit_l_max     24
_diffrn_standards_number     0
_diffrn_standards_interval_count     ?
_diffrn_standards_interval_time     ?
_diffrn_standards_decay_%     ?
_refine_special_details
;
 Refinement of F^2^ against ALL reflections.  The weighted R-factor wR and
 goodness of fit S are based on F^2^, conventional R-factors R are based
 on F, with F set to zero for negative F^2^. The threshold expression of
 F^2^ > 2sigma(F^2^) is used only for calculating R-factors(gt) etc. and is
 not relevant to the choice of reflections for refinement.  R-factors based
 on F^2^ are statistically about twice as large as those based on F, and R-
 factors based on ALL data will be even larger.
;
_reflns_number_total     6120
_reflns_number_gt     5037
_reflns_threshold_expression     I>2sigma(I)
_refine_ls_structure_factor_coef     Fsqd
_refine_ls_matrix_type     full
_refine_ls_R_factor_all     0.0674
_refine_ls_R_factor_gt     0.0438
_refine_ls_wR_factor_gt     0.0755
_refine_ls_wR_factor_ref     0.0867
_refine_ls_goodness_of_fit_ref     1.189
_refine_ls_restrained_S_all     1.189
_refine_ls_number_reflns     6120
_refine_ls_number_parameters     379
_refine_ls_number_restraints     0
_refine_ls_hydrogen_treatment     constr
_refine_ls_weighting_scheme     calc
_refine_ls_weighting_details
         'calc w=1/[\s^2^(Fo^2^)+(0.0124P)^2^+2.2393P] where P=(Fo^2^+2Fc^2^)/3'
_atom_sites_solution_hydrogens     geom
_atom_sites_solution_primary     direct
_atom_sites_solution_secondary     difmap
_refine_ls_shift/su_max     0.001
_refine_ls_shift/su_mean     0.000
_refine_diff_density_max     0.318
_refine_diff_density_min     -0.378
_refine_ls_extinction_method     none
_refine_ls_extinction_coef     ?
_refine_ls_abs_structure_details     'Flack (1983), 2615 Friedel pairs'
_refine_ls_abs_structure_Flack     -0.019(14)
loop_
    _atom_type_symbol
    _atom_type_description
    _atom_type_scat_dispersion_real
    _atom_type_scat_dispersion_imag
    _atom_type_scat_source
    'C' 'C' 0.0033 0.0016
                         'International Tables Vol C Tables 4.2.6.8 and 6.1.1.4'
    'H' 'H' 0.0000 0.0000
                         'International Tables Vol C Tables 4.2.6.8 and 6.1.1.4'
    'O' 'O' 0.0106 0.0060
                         'International Tables Vol C Tables 4.2.6.8 and 6.1.1.4'
    'N' 'N' 0.0061 0.0033
                         'International Tables Vol C Tables 4.2.6.8 and 6.1.1.4'
    'Ni' 'Ni' 0.3393 1.1124
                         'International Tables Vol C Tables 4.2.6.8 and 6.1.1.4'
_computing_data_collection
                    'COLLECT (Hooft, 1998) and DENZO (Otwinowski & Minor, 1997)'
_computing_cell_refinement
                    'COLLECT (Hooft, 1998) and DENZO (Otwinowski & Minor, 1997)'
_computing_data_reduction
                    'COLLECT (Hooft, 1998) and DENZO (Otwinowski & Minor, 1997)'
_computing_structure_solution     'SIR92 (Altomare <i>et al.</i>, 1994)'
_computing_structure_refinement     'SHELXL97 (Sheldrick, 2008)'
_computing_molecular_graphics     'PLATON (Spek, 2009)'
_computing_publication_material     'SHELXL97 (Sheldrick, 2008)'
loop_
    _atom_site_type_symbol
    _atom_site_label
    _atom_site_fract_x
    _atom_site_fract_y
    _atom_site_fract_z
    _atom_site_U_iso_or_equiv
    _atom_site_adp_type
    _atom_site_calc_flag
    _atom_site_refinement_flags
    _atom_site_occupancy
    _atom_site_symmetry_multiplicity
    _atom_site_disorder_assembly
    _atom_site_disorder_group
    Ni Ni1 0.24182(5) 0.29142(2) 0.341302(19) 0.01922(9) Uani d . 1 1 . .
    O O2 0.3360(2) 0.30227(14) 0.42952(11) 0.0254(5) Uani d . 1 1 . .
    N N3 0.0779(3) 0.34255(16) 0.38193(14) 0.0205(6) Uani d . 1 1 . .
    N N1 0.4180(3) 0.24291(16) 0.29833(14) 0.0210(6) Uani d . 1 1 . .
    N N2 0.1482(3) 0.27289(15) 0.25450(14) 0.0211(6) Uani d . 1 1 . .
    O O3 0.2972(2) 0.34356(15) 0.54199(12) 0.0308(6) Uani d . 1 1 . .
    O O1 0.1528(3) 0.17305(14) 0.16634(15) 0.0376(6) Uani d . 1 1 . .
    C C7 -0.0029(4) 0.3172(2) 0.15323(19) 0.0258(7) Uani d . 1 1 . .
    H H7 0.0546 0.2854 0.1227 0.031 Uiso d R 1 1 . .
    C C14 -0.2558(4) 0.36460(18) 0.43374(16) 0.0243(6) Uani d . 1 1 . .
    H H14 -0.2499 0.3085 0.4308 0.029 Uiso d R 1 1 . .
    C C5 0.2084(3) 0.2090(2) 0.21725(17) 0.0246(7) Uani d . 1 1 . .
    C C20 0.2548(4) 0.33210(17) 0.48055(15) 0.0226(6) Uani d . 1 1 . .
    C C18 -0.1673(4) 0.4966(2) 0.3992(2) 0.0295(8) Uani d . 1 1 . .
    H H18 -0.1027 0.5289 0.3726 0.035 Uiso d R 1 1 . .
    C C12 -0.0396(3) 0.37223(18) 0.34982(18) 0.0210(7) Uani d . 1 1 . .
    C C13 -0.1571(4) 0.41254(19) 0.39428(17) 0.0210(7) Uani d . 1 1 . .
    C C6 0.0284(4) 0.3172(2) 0.22744(18) 0.0216(7) Uani d . 1 1 . .
    C C21 0.5180(3) 0.3056(2) 0.26366(17) 0.0249(7) Uani d . 1 1 . .
    H H21A 0.5682 0.3362 0.3009 0.030 Uiso d R 1 1 . .
    H H21B 0.5947 0.2777 0.2364 0.030 Uiso d R 1 1 . .
    C C4 0.3570(4) 0.18159(19) 0.24694(18) 0.0248(7) Uani d . 1 1 . .
    H H4 0.4284 0.1733 0.2078 0.030 Uiso d R 1 1 . .
    C C22 0.4380(4) 0.3641(2) 0.21447(18) 0.0258(8) Uani d . 1 1 . .
    C C2 0.4126(4) 0.1213(2) 0.36427(19) 0.0315(8) Uani d . 1 1 . .
    H H2A 0.3359 0.1345 0.3992 0.038 Uiso d R 1 1 . .
    H H2B 0.4709 0.0757 0.3816 0.038 Uiso d R 1 1 . .
    C C15 -0.3628(4) 0.4004(2) 0.47780(19) 0.0300(8) Uani d . 1 1 . .
    H H15 -0.4290 0.3684 0.5039 0.036 Uiso d R 1 1 . .
    C C11 -0.0600(4) 0.36713(19) 0.27272(17) 0.0210(7) Uani d . 1 1 . .
    C C9 -0.2021(4) 0.4135(2) 0.16876(19) 0.0297(8) Uani d . 1 1 . .
    H H9 -0.2780 0.4452 0.1493 0.036 Uiso d R 1 1 . .
    C C1 0.5114(3) 0.1935(2) 0.34910(18) 0.0258(7) Uani d . 1 1 . .
    H H1A 0.5331 0.2235 0.3925 0.031 Uiso d R 1 1 . .
    H H1B 0.6051 0.1771 0.3270 0.031 Uiso d R 1 1 . .
    C C16 -0.3702(4) 0.4840(2) 0.4825(2) 0.0352(9) Uani d . 1 1 . .
    H H16 -0.4409 0.5080 0.5123 0.042 Uiso d R 1 1 . .
    C C8 -0.1158(4) 0.3641(2) 0.12543(19) 0.0291(8) Uani d . 1 1 . .
    H H8 -0.1348 0.3628 0.0765 0.035 Uiso d R 1 1 . .
    C C30 0.3486(5) 0.4049(2) 0.0956(2) 0.0354(9) Uani d . 1 1 . .
    C C10 -0.1745(4) 0.4141(2) 0.24071(19) 0.0262(7) Uani d . 1 1 . .
    H H10 -0.2332 0.4471 0.2697 0.031 Uiso d R 1 1 . .
    C C24 0.3850(5) 0.4572(2) 0.3174(2) 0.0379(10) Uani d . 1 1 . .
    H H24 0.4428 0.4251 0.3476 0.045 Uiso d R 1 1 . .
    C C35 0.4320(4) 0.3507(2) 0.13999(18) 0.0276(8) Uani d . 1 1 . .
    C C19 0.0938(4) 0.3502(2) 0.45967(17) 0.0264(8) Uani d . 1 1 . .
    H H19A 0.0265 0.3128 0.4835 0.032 Uiso d R 1 1 . .
    H H19B 0.0678 0.4047 0.4743 0.032 Uiso d R 1 1 . .
    C C34 0.5118(4) 0.2865(3) 0.10405(19) 0.0364(8) Uani d . 1 1 . .
    H H34 0.5675 0.2500 0.1310 0.044 Uiso d R 1 1 . .
    C C28 0.2807(4) 0.4858(2) 0.1981(2) 0.0341(9) Uani d . 1 1 . .
    C C23 0.3690(4) 0.4337(2) 0.2440(2) 0.0283(8) Uani d . 1 1 . .
    C C3 0.3427(4) 0.1027(2) 0.2911(2) 0.0319(8) Uani d . 1 1 . .
    H H3A 0.2380 0.0877 0.2963 0.038 Uiso d R 1 1 . .
    H H3B 0.3956 0.0586 0.2679 0.038 Uiso d R 1 1 . .
    C C17 -0.2732(5) 0.5318(2) 0.4430(2) 0.0355(9) Uani d . 1 1 . .
    H H17 -0.2786 0.5878 0.4464 0.043 Uiso d R 1 1 . .
    C C25 0.3180(5) 0.5244(2) 0.3438(3) 0.0540(12) Uani d . 1 1 . .
    H H25 0.3341 0.5394 0.3911 0.065 Uiso d R 1 1 . .
    C C33 0.5074(5) 0.2784(3) 0.0321(2) 0.0535(12) Uani d . 1 1 . .
    H H33 0.5601 0.2363 0.0107 0.064 Uiso d R 1 1 . .
    C C31 0.3485(6) 0.3928(3) 0.0199(2) 0.0557(13) Uani d . 1 1 . .
    H H31 0.2938 0.4279 -0.0089 0.067 Uiso d R 1 1 . .
    C C29 0.2727(5) 0.4695(2) 0.1259(2) 0.0407(10) Uani d . 1 1 . .
    H H29 0.2140 0.5025 0.0969 0.049 Uiso d R 1 1 . .
    C C26 0.2233(6) 0.5723(3) 0.2992(3) 0.0592(15) Uani d . 1 1 . .
    H H26 0.1728 0.6165 0.3183 0.071 Uiso d R 1 1 . .
    C C27 0.2067(4) 0.5540(2) 0.2292(3) 0.0501(12) Uani d . 1 1 . .
    H H27 0.1455 0.5864 0.2009 0.060 Uiso d R 1 1 . .
    C C32 0.4254(6) 0.3324(3) -0.0107(2) 0.0650(15) Uani d . 1 1 . .
    H H32 0.4247 0.3262 -0.0601 0.078 Uiso d R 1 1 . .
loop_
    _atom_site_aniso_label
    _atom_site_aniso_U_11
    _atom_site_aniso_U_22
    _atom_site_aniso_U_33
    _atom_site_aniso_U_12
    _atom_site_aniso_U_13
    _atom_site_aniso_U_23
    Ni1 0.02184(17) 0.02218(17) 0.01363(16) 0.0019(2) -0.00030(18) -0.00127(17)
    O2 0.0269(11) 0.0340(14) 0.0153(11) 0.0000(11) -0.0023(9) -0.0030(11)
    N3 0.0244(14) 0.0227(14) 0.0145(14) 0.0016(11) 0.0007(11) -0.0004(11)
    N1 0.0241(14) 0.0218(14) 0.0170(14) 0.0009(11) 0.0001(11) -0.0008(11)
    N2 0.0273(14) 0.0218(15) 0.0144(13) 0.0023(11) -0.0034(11) -0.0012(11)
    O3 0.0336(14) 0.0419(15) 0.0170(12) -0.0017(11) -0.0014(9) -0.0034(11)
    O1 0.0482(14) 0.0312(13) 0.0334(15) 0.0079(11) -0.0156(13) -0.0145(12)
    C7 0.0321(17) 0.0277(18) 0.0176(17) 0.0001(14) -0.0030(15) -0.0016(15)
    C14 0.0232(15) 0.0272(15) 0.0225(15) -0.0020(17) -0.0029(16) 0.0003(12)
    C5 0.0318(18) 0.0224(15) 0.0197(15) 0.0027(15) -0.0005(12) -0.0036(15)
    C20 0.0284(15) 0.0231(14) 0.0162(14) 0.0000(17) 0.0001(17) 0.0004(11)
    C18 0.0340(19) 0.0246(18) 0.030(2) 0.0003(16) 0.0079(16) 0.0028(16)
    C12 0.0255(15) 0.0153(15) 0.0220(18) -0.0023(13) 0.0019(13) 0.0014(14)
    C13 0.0231(16) 0.0236(17) 0.0162(16) 0.0008(14) -0.0005(13) 0.0021(13)
    C6 0.0266(17) 0.0208(17) 0.0173(17) -0.0006(13) 0.0010(13) -0.0006(13)
    C21 0.0230(16) 0.032(2) 0.0196(17) -0.0019(15) 0.0011(12) -0.0032(15)
    C4 0.0278(17) 0.0281(18) 0.0184(17) 0.0051(14) -0.0005(14) -0.0070(14)
    C22 0.0250(17) 0.030(2) 0.0228(18) -0.0053(15) 0.0019(14) 0.0034(15)
    C2 0.045(2) 0.0235(19) 0.026(2) 0.0072(16) 0.0020(15) 0.0050(14)
    C15 0.0225(17) 0.045(2) 0.0225(19) -0.0059(16) 0.0019(14) 0.0027(16)
    C11 0.0227(16) 0.0197(17) 0.0206(17) -0.0029(13) -0.0010(13) 0.0024(13)
    C9 0.0333(18) 0.0305(18) 0.025(2) 0.0022(14) -0.0065(14) 0.0060(16)
    C1 0.0287(15) 0.0320(19) 0.0165(16) 0.0092(14) -0.0006(13) -0.0007(15)
    C16 0.0296(19) 0.048(2) 0.028(2) 0.0051(17) 0.0049(16) -0.0073(18)
    C8 0.037(2) 0.032(2) 0.0185(17) 0.0005(16) -0.0059(14) 0.0037(15)
    C30 0.044(2) 0.032(2) 0.029(2) -0.0119(18) -0.0077(17) 0.0065(17)
    C10 0.0266(17) 0.0279(18) 0.0241(19) 0.0023(14) 0.0015(14) 0.0037(15)
    C24 0.051(2) 0.031(2) 0.032(2) -0.0039(18) 0.0139(18) -0.0006(17)
    C35 0.0278(17) 0.035(2) 0.0197(19) -0.0051(15) 0.0012(13) 0.0035(14)
    C19 0.0296(18) 0.034(2) 0.0156(17) 0.0082(15) 0.0003(13) -0.0015(14)
    C34 0.042(2) 0.045(2) 0.0228(19) -0.004(2) 0.0042(15) -0.0018(19)
    C28 0.030(2) 0.0249(18) 0.047(2) -0.0092(15) 0.0032(17) 0.0067(16)
    C23 0.0252(17) 0.0260(18) 0.034(2) -0.0071(15) 0.0066(15) 0.0019(16)
    C3 0.033(2) 0.0241(18) 0.039(2) 0.0053(16) -0.0028(16) -0.0011(16)
    C17 0.043(2) 0.0275(17) 0.037(2) 0.0073(18) 0.0062(18) -0.0041(15)
    C25 0.080(3) 0.038(2) 0.043(3) -0.004(2) 0.029(3) -0.006(2)
    C33 0.070(3) 0.062(3) 0.028(2) -0.003(3) 0.010(2) -0.008(2)
    C31 0.080(3) 0.061(3) 0.025(2) -0.013(3) -0.018(2) 0.015(2)
    C29 0.042(2) 0.035(2) 0.046(2) -0.008(2) -0.013(2) 0.0141(17)
    C26 0.067(4) 0.033(2) 0.077(4) 0.005(2) 0.039(3) -0.002(2)
    C27 0.041(3) 0.033(2) 0.076(4) -0.0018(18) 0.014(2) 0.013(2)
    C32 0.103(4) 0.076(4) 0.015(2) -0.019(3) -0.008(2) 0.001(2)
_geom_special_details
;
 All esds (except the esd in the dihedral angle between two l.s. planes)
 are estimated using the full covariance matrix.  The cell esds are taken
 into account individually in the estimation of esds in distances, angles
 and torsion angles; correlations between esds in cell parameters are only
 used when they are defined by crystal symmetry.  An approximate (isotropic)
 treatment of cell esds is used for estimating esds involving l.s. planes.
;
loop_
    _geom_bond_atom_site_label_1
    _geom_bond_atom_site_label_2
    _geom_bond_site_symmetry_2
    _geom_bond_distance
    _geom_bond_publ_flag
    Ni1 N2 . 1.850(3) ?
    Ni1 N3 . 1.850(3) ?
    Ni1 O2 . 1.859(2) ?
    Ni1 N1 . 1.937(3) ?
    O2 C20 . 1.295(4) ?
    N3 C12 . 1.303(4) ?
    N3 C19 . 1.466(4) ?
    N1 C4 . 1.499(4) ?
    N1 C1 . 1.503(4) ?
    N1 C21 . 1.512(4) ?
    N2 C5 . 1.374(4) ?
    N2 C6 . 1.389(4) ?
    O3 C20 . 1.224(4) ?
    O1 C5 . 1.226(4) ?
    C7 C8 . 1.372(5) ?
    C7 C6 . 1.415(5) ?
    C7 H7 . 0.9300 ?
    C14 C15 . 1.392(5) ?
    C14 C13 . 1.395(4) ?
    C14 H14 . 0.9299 ?
    C5 C4 . 1.505(4) ?
    C20 C19 . 1.516(5) ?
    C18 C17 . 1.378(5) ?
    C18 C13 . 1.394(5) ?
    C18 H18 . 0.9300 ?
    C12 C11 . 1.455(4) ?
    C12 C13 . 1.493(4) ?
    C6 C11 . 1.421(4) ?
    C21 C22 . 1.513(5) ?
    C21 H21A . 0.9700 ?
    C21 H21B . 0.9700 ?
    C4 C3 . 1.548(5) ?
    C4 H4 . 0.9800 ?
    C22 C35 . 1.411(5) ?
    C22 C23 . 1.417(5) ?
    C2 C1 . 1.511(5) ?
    C2 C3 . 1.534(5) ?
    C2 H2A . 0.9701 ?
    C2 H2B . 0.9701 ?
    C15 C16 . 1.386(5) ?
    C15 H15 . 0.9300 ?
    C11 C10 . 1.415(4) ?
    C9 C10 . 1.368(5) ?
    C9 C8 . 1.383(5) ?
    C9 H9 . 0.9300 ?
    C1 H1A . 0.9701 ?
    C1 H1B . 0.9700 ?
    C16 C17 . 1.384(5) ?
    C16 H16 . 0.9300 ?
    C8 H8 . 0.9300 ?
    C30 C29 . 1.385(6) ?
    C30 C35 . 1.429(5) ?
    C30 C31 . 1.431(6) ?
    C10 H10 . 0.9300 ?
    C24 C25 . 1.354(5) ?
    C24 C23 . 1.433(5) ?
    C24 H24 . 0.9299 ?
    C35 C34 . 1.442(5) ?
    C19 H19A . 0.9701 ?
    C19 H19B . 0.9701 ?
    C34 C33 . 1.353(5) ?
    C34 H34 . 0.9301 ?
    C28 C29 . 1.379(5) ?
    C28 C27 . 1.429(6) ?
    C28 C23 . 1.447(5) ?
    C3 H3A . 0.9701 ?
    C3 H3B . 0.9700 ?
    C17 H17 . 0.9299 ?
    C25 C26 . 1.426(7) ?
    C25 H25 . 0.9300 ?
    C33 C32 . 1.403(7) ?
    C33 H33 . 0.9300 ?
    C31 C32 . 1.339(7) ?
    C31 H31 . 0.9300 ?
    C29 H29 . 0.9300 ?
    C26 C27 . 1.350(7) ?
    C26 H26 . 0.9300 ?
    C27 H27 . 0.9300 ?
    C32 H32 . 0.9300 ?
loop_
    _geom_angle_atom_site_label_1
    _geom_angle_atom_site_label_2
    _geom_angle_atom_site_label_3
    _geom_angle_site_symmetry_1
    _geom_angle_site_symmetry_3
    _geom_angle
    _geom_angle_publ_flag
    N2 Ni1 N3 . . 94.59(12) ?
    N2 Ni1 O2 . . 176.00(11) ?
    N3 Ni1 O2 . . 87.01(11) ?
    N2 Ni1 N1 . . 86.14(11) ?
    N3 Ni1 N1 . . 177.26(12) ?
    O2 Ni1 N1 . . 92.43(11) ?
    C20 O2 Ni1 . . 116.0(2) ?
    C12 N3 C19 . . 120.2(3) ?
    C12 N3 Ni1 . . 128.1(2) ?
    C19 N3 Ni1 . . 111.7(2) ?
    C4 N1 C1 . . 103.8(2) ?
    C4 N1 C21 . . 113.7(3) ?
    C1 N1 C21 . . 108.4(2) ?
    C4 N1 Ni1 . . 104.59(19) ?
    C1 N1 Ni1 . . 114.3(2) ?
    C21 N1 Ni1 . . 111.8(2) ?
    C5 N2 C6 . . 121.3(3) ?
    C5 N2 Ni1 . . 113.3(2) ?
    C6 N2 Ni1 . . 125.3(2) ?
    C8 C7 C6 . . 121.1(3) ?
    C8 C7 H7 . . 119.4 ?
    C6 C7 H7 . . 119.6 ?
    C15 C14 C13 . . 120.2(3) ?
    C15 C14 H14 . . 119.8 ?
    C13 C14 H14 . . 120.0 ?
    O1 C5 N2 . . 127.5(3) ?
    O1 C5 C4 . . 119.7(3) ?
    N2 C5 C4 . . 112.8(3) ?
    O3 C20 O2 . . 125.3(3) ?
    O3 C20 C19 . . 120.2(3) ?
    O2 C20 C19 . . 114.4(3) ?
    C17 C18 C13 . . 120.3(3) ?
    C17 C18 H18 . . 119.9 ?
    C13 C18 H18 . . 119.8 ?
    N3 C12 C11 . . 122.3(3) ?
    N3 C12 C13 . . 118.3(3) ?
    C11 C12 C13 . . 119.3(3) ?
    C18 C13 C14 . . 119.3(3) ?
    C18 C13 C12 . . 121.8(3) ?
    C14 C13 C12 . . 118.9(3) ?
    N2 C6 C7 . . 120.6(3) ?
    N2 C6 C11 . . 121.0(3) ?
    C7 C6 C11 . . 118.3(3) ?
    N1 C21 C22 . . 114.9(3) ?
    N1 C21 H21A . . 108.8 ?
    C22 C21 H21A . . 108.6 ?
    N1 C21 H21B . . 108.4 ?
    C22 C21 H21B . . 108.4 ?
    H21A C21 H21B . . 107.5 ?
    N1 C4 C5 . . 110.6(3) ?
    N1 C4 C3 . . 104.9(3) ?
    C5 C4 C3 . . 112.2(3) ?
    N1 C4 H4 . . 109.7 ?
    C5 C4 H4 . . 109.7 ?
    C3 C4 H4 . . 109.6 ?
    C35 C22 C23 . . 119.7(3) ?
    C35 C22 C21 . . 121.2(3) ?
    C23 C22 C21 . . 119.1(3) ?
    C1 C2 C3 . . 103.1(3) ?
    C1 C2 H2A . . 111.0 ?
    C3 C2 H2A . . 111.1 ?
    C1 C2 H2B . . 111.3 ?
    C3 C2 H2B . . 111.1 ?
    H2A C2 H2B . . 109.1 ?
    C16 C15 C14 . . 119.6(3) ?
    C16 C15 H15 . . 120.2 ?
    C14 C15 H15 . . 120.2 ?
    C10 C11 C6 . . 117.8(3) ?
    C10 C11 C12 . . 118.5(3) ?
    C6 C11 C12 . . 123.7(3) ?
    C10 C9 C8 . . 118.8(3) ?
    C10 C9 H9 . . 120.7 ?
    C8 C9 H9 . . 120.5 ?
    N1 C1 C2 . . 103.0(3) ?
    N1 C1 H1A . . 111.2 ?
    C2 C1 H1A . . 111.3 ?
    N1 C1 H1B . . 111.1 ?
    C2 C1 H1B . . 111.1 ?
    H1A C1 H1B . . 109.2 ?
    C17 C16 C15 . . 120.4(3) ?
    C17 C16 H16 . . 119.9 ?
    C15 C16 H16 . . 119.8 ?
    C7 C8 C9 . . 121.2(3) ?
    C7 C8 H8 . . 119.5 ?
    C9 C8 H8 . . 119.2 ?
    C29 C30 C35 . . 120.0(3) ?
    C29 C30 C31 . . 120.8(4) ?
    C35 C30 C31 . . 119.2(4) ?
    C9 C10 C11 . . 122.8(3) ?
    C9 C10 H10 . . 118.5 ?
    C11 C10 H10 . . 118.7 ?
    C25 C24 C23 . . 121.8(4) ?
    C25 C24 H24 . . 119.4 ?
    C23 C24 H24 . . 118.8 ?
    C22 C35 C30 . . 119.6(3) ?
    C22 C35 C34 . . 123.8(3) ?
    C30 C35 C34 . . 116.5(3) ?
    N3 C19 C20 . . 109.3(3) ?
    N3 C19 H19A . . 110.0 ?
    C20 C19 H19A . . 109.9 ?
    N3 C19 H19B . . 109.7 ?
    C20 C19 H19B . . 109.6 ?
    H19A C19 H19B . . 108.3 ?
    C33 C34 C35 . . 121.5(4) ?
    C33 C34 H34 . . 119.4 ?
    C35 C34 H34 . . 119.2 ?
    C29 C28 C27 . . 121.9(4) ?
    C29 C28 C23 . . 119.6(4) ?
    C27 C28 C23 . . 118.5(4) ?
    C22 C23 C24 . . 123.3(3) ?
    C22 C23 C28 . . 119.2(3) ?
    C24 C23 C28 . . 117.5(3) ?
    C2 C3 C4 . . 105.9(3) ?
    C2 C3 H3A . . 110.6 ?
    C4 C3 H3A . . 110.4 ?
    C2 C3 H3B . . 110.5 ?
    C4 C3 H3B . . 110.7 ?
    H3A C3 H3B . . 108.7 ?
    C18 C17 C16 . . 120.2(3) ?
    C18 C17 H17 . . 119.7 ?
    C16 C17 H17 . . 120.0 ?
    C24 C25 C26 . . 120.1(5) ?
    C24 C25 H25 . . 119.8 ?
    C26 C25 H25 . . 120.0 ?
    C34 C33 C32 . . 121.3(5) ?
    C34 C33 H33 . . 119.2 ?
    C32 C33 H33 . . 119.5 ?
    C32 C31 C30 . . 121.8(4) ?
    C32 C31 H31 . . 119.1 ?
    C30 C31 H31 . . 119.1 ?
    C28 C29 C30 . . 121.7(4) ?
    C28 C29 H29 . . 119.1 ?
    C30 C29 H29 . . 119.3 ?
    C27 C26 C25 . . 120.5(4) ?
    C27 C26 H26 . . 119.7 ?
    C25 C26 H26 . . 119.8 ?
    C26 C27 C28 . . 121.4(4) ?
    C26 C27 H27 . . 119.2 ?
    C28 C27 H27 . . 119.5 ?
    C31 C32 C33 . . 119.8(4) ?
    C31 C32 H32 . . 120.1 ?
    C33 C32 H32 . . 120.1 ?
_iucr_refine_instructions_details
;
TITL Compound X
CELL 0.71073   8.9080  16.5250  18.6980  90.0000  90.0000  90.0000
ZERR    4  0.0005  0.0012  0.0013  0.0062  0.0057  0.0063
LATT -1
SYMM 1/2 - X, - Y, 1/2 + Z
SYMM 1/2 + X, 1/2 - Y, - Z
SYMM - X, 1/2 + Y, 1/2 - Z
SFAC C  H  O  N  Ni
DISP C    0.00330   0.00160
DISP H    0.00000   0.00000
DISP O    0.01060   0.00600
DISP N    0.00610   0.00330
DISP Ni   0.33930   1.11240
UNIT   140  116   12   12    4
LIST 4
ACTA
BOND $H
FMAP 2
PLAN -20
L.S.  8
OMIT  -3.0000 180
OMIT 6 4 0
OMIT 3 11 0
OMIT 4 9 11
OMIT -2 6 16
OMIT 7 0 3
OMIT -7 7 1
OMIT 3 13 6
OMIT 6 2 8
OMIT 0 2 4
OMIT 8 1 0
OMIT 7 8 5
OMIT 6 1 0
WGHT    0.012400    2.239300
FVAR       0.46425
NI1   5    0.241818    0.291423    0.341302    11.00000    0.02184    0.02218 =
         0.01363   -0.00127   -0.00030    0.00194
O2    3    0.335996    0.302273    0.429518    11.00000    0.02691    0.03399 =
         0.01526   -0.00300   -0.00232    0.00000
N3    4    0.077854    0.342546    0.381933    11.00000    0.02439    0.02272 =
         0.01452   -0.00042    0.00066    0.00164
N1    4    0.418015    0.242913    0.298327    11.00000    0.02411    0.02183 =
         0.01703   -0.00082    0.00007    0.00094
N2    4    0.148235    0.272888    0.254498    11.00000    0.02727    0.02177 =
         0.01438   -0.00121   -0.00337    0.00233
O3    3    0.297247    0.343564    0.541990    11.00000    0.03356    0.04193 =
         0.01704   -0.00344   -0.00141   -0.00175
O1    3    0.152821    0.173054    0.166342    11.00000    0.04824    0.03120 =
         0.03342   -0.01453   -0.01556    0.00791
C7    1   -0.002880    0.317248    0.153234    11.00000    0.03214    0.02773 =
         0.01757   -0.00159   -0.00300    0.00015
AFIX   3
H7    2    0.054550    0.285398    0.122694    11.00000   -1.20000
AFIX   0
C14   1   -0.255808    0.364597    0.433736    11.00000    0.02319    0.02717 =
         0.02251    0.00028   -0.00290   -0.00200
AFIX   3
H14   2   -0.249948    0.308507    0.430846    11.00000   -1.20000
AFIX   0
C5    1    0.208381    0.208995    0.217251    11.00000    0.03185    0.02239 =
         0.01969   -0.00364   -0.00045    0.00272
C20   1    0.254785    0.332099    0.480549    11.00000    0.02836    0.02309 =
         0.01625    0.00036    0.00015    0.00003
C18   1   -0.167338    0.496553    0.399220    11.00000    0.03400    0.02456 =
         0.02982    0.00282    0.00791    0.00030
AFIX   3
H18   2   -0.102718    0.528903    0.372600    11.00000   -1.20000
AFIX   0
C12   1   -0.039640    0.372229    0.349823    11.00000    0.02553    0.01535 =
         0.02203    0.00135    0.00190   -0.00233
C13   1   -0.157112    0.412540    0.394281    11.00000    0.02314    0.02364 =
         0.01617    0.00206   -0.00046    0.00084
C6    1    0.028447    0.317198    0.227444    11.00000    0.02665    0.02076 =
         0.01732   -0.00057    0.00099   -0.00064
C21   1    0.517981    0.305555    0.263663    11.00000    0.02299    0.03218 =
         0.01960   -0.00324    0.00109   -0.00188
AFIX   3
H21A  2    0.568151    0.336236    0.300873    11.00000   -1.20000
H21B  2    0.594741    0.277656    0.236353    11.00000   -1.20000
AFIX   0
C4    1    0.356971    0.181586    0.246938    11.00000    0.02778    0.02814 =
         0.01841   -0.00697   -0.00045    0.00509
AFIX   3
H4    2    0.428431    0.173346    0.207758    11.00000   -1.20000
AFIX   0
C22   1    0.438020    0.364087    0.214465    11.00000    0.02498    0.02964 =
         0.02282    0.00338    0.00189   -0.00529
C2    1    0.412573    0.121274    0.364267    11.00000    0.04465    0.02346 =
         0.02632    0.00497    0.00205    0.00723
AFIX   3
H2A   2    0.335943    0.134534    0.399217    11.00000   -1.20000
H2B   2    0.470883    0.075734    0.381597    11.00000   -1.20000
AFIX   0
C15   1   -0.362789    0.400405    0.477796    11.00000    0.02253    0.04506 =
         0.02255    0.00270    0.00193   -0.00585
AFIX   3
H15   2   -0.428989    0.368435    0.503887    11.00000   -1.20000
AFIX   0
C11   1   -0.059965    0.367134    0.272720    11.00000    0.02272    0.01972 =
         0.02060    0.00240   -0.00097   -0.00293
C9    1   -0.202128    0.413455    0.168763    11.00000    0.03333    0.03047 =
         0.02528    0.00605   -0.00650    0.00215
AFIX   3
H9    2   -0.277968    0.445245    0.149293    11.00000   -1.20000
AFIX   0
C1    1    0.511420    0.193546    0.349097    11.00000    0.02872    0.03202 =
         0.01654   -0.00074   -0.00064    0.00920
AFIX   3
H1A   2    0.533130    0.223526    0.392487    11.00000   -1.20000
H1B   2    0.605070    0.177066    0.326997    11.00000   -1.20000
AFIX   0
C16   1   -0.370179    0.483986    0.482500    11.00000    0.02964    0.04783 =
         0.02802   -0.00728    0.00494    0.00513
AFIX   3
H16   2   -0.440879    0.508047    0.512288    11.00000   -1.20000
AFIX   0
C8    1   -0.115760    0.364140    0.125427    11.00000    0.03700    0.03189 =
         0.01854    0.00373   -0.00590    0.00047
AFIX   3
H8    2   -0.134820    0.362811    0.076537    11.00000   -1.20000
AFIX   0
C30   1    0.348587    0.404878    0.095628    11.00000    0.04434    0.03247 =
         0.02931    0.00648   -0.00768   -0.01195
C10   1   -0.174521    0.414122    0.240711    11.00000    0.02659    0.02786 =
         0.02406    0.00371    0.00147    0.00226
AFIX   3
H10   2   -0.233181    0.447142    0.269711    11.00000   -1.20000
AFIX   0
C24   1    0.385019    0.457169    0.317386    11.00000    0.05067    0.03062 =
         0.03242   -0.00063    0.01385   -0.00391
AFIX   3
H24   2    0.442767    0.425069    0.347576    11.00000   -1.20000
AFIX   0
C35   1    0.431999    0.350663    0.139992    11.00000    0.02784    0.03519 =
         0.01965    0.00355    0.00119   -0.00513
C19   1    0.093808    0.350156    0.459666    11.00000    0.02963    0.03393 =
         0.01558   -0.00147    0.00031    0.00822
AFIX   3
H19A  2    0.026458    0.312766    0.483546    11.00000   -1.20000
H19B  2    0.067828    0.404697    0.474326    11.00000   -1.20000
AFIX   0
C34   1    0.511797    0.286528    0.104052    11.00000    0.04166    0.04471 =
         0.02283   -0.00183    0.00417   -0.00381
AFIX   3
H34   2    0.567497    0.249998    0.131032    11.00000   -1.20000
AFIX   0
C28   1    0.280687    0.485760    0.198098    11.00000    0.03006    0.02487 =
         0.04746    0.00668    0.00324   -0.00925
C23   1    0.368969    0.433728    0.244008    11.00000    0.02524    0.02602 =
         0.03361    0.00187    0.00659   -0.00708
C3    1    0.342662    0.102709    0.291094    11.00000    0.03301    0.02411 =
         0.03862   -0.00106   -0.00284    0.00527
AFIX   3
H3A   2    0.237971    0.087679    0.296334    11.00000   -1.20000
H3B   2    0.395642    0.058629    0.267934    11.00000   -1.20000
AFIX   0
C17   1   -0.273239    0.531776    0.443022    11.00000    0.04250    0.02753 =
         0.03655   -0.00411    0.00624    0.00727
AFIX   3
H17   2   -0.278560    0.587846    0.446403    11.00000   -1.20000
AFIX   0
C25   1    0.317952    0.524380    0.343811    11.00000    0.08034    0.03836 =
         0.04323   -0.00608    0.02909   -0.00444
AFIX   3
H25   2    0.334063    0.539390    0.391131    11.00000   -1.20000
AFIX   0
C33   1    0.507439    0.278425    0.032097    11.00000    0.07014    0.06198 =
         0.02840   -0.00776    0.01007   -0.00332
AFIX   3
H33   2    0.560099    0.236285    0.010707    11.00000   -1.20000
AFIX   0
C31   1    0.348504    0.392792    0.019865    11.00000    0.08045    0.06132 =
         0.02527    0.01499   -0.01765   -0.01316
AFIX   3
H31   2    0.293754    0.427912   -0.008945    11.00000   -1.20000
AFIX   0
C29   1    0.272707    0.469518    0.125859    11.00000    0.04159    0.03486 =
         0.04551    0.01411   -0.01281   -0.00754
AFIX   3
H29   2    0.213969    0.502517    0.096869    11.00000   -1.20000
AFIX   0
C26   1    0.223302    0.572270    0.299168    11.00000    0.06687    0.03336 =
         0.07737   -0.00167    0.03854    0.00529
AFIX   3
H26   2    0.172802    0.616532    0.318268    11.00000   -1.20000
AFIX   0
C27   1    0.206689    0.553952    0.229241    11.00000    0.04087    0.03338 =
         0.07601    0.01279    0.01433   -0.00180
AFIX   3
H27   2    0.145539    0.586370    0.200881    11.00000   -1.20000
AFIX   0
C32   1    0.425447    0.332384   -0.010708    11.00000    0.10347    0.07632 =
         0.01532    0.00142   -0.00832   -0.01875
AFIX   3
H32   2    0.424707    0.326244   -0.060148    11.00000   -1.20000
HKLF 4
REM  Compound X
REM R1 =  0.0438 for   5037 Fo > 4sig(Fo)  and  0.0674 for all   6120 data
REM    379 parameters refined using      0 restraints
END
WGHT      0.0124      2.2444
REM Highest difference peak  0.318,  deepest hole -0.378,  1-sigma level  0.078
Q1    1   0.2365  0.3352 -0.0711  11.00000  0.05    0.32
Q2    1   0.2559  0.2189 -0.0239  11.00000  0.05    0.31
Q3    1  -0.0233  0.2379  0.1511  11.00000  0.05    0.31
Q4    1   0.3613  0.3919  0.0602  11.00000  0.05    0.30
Q5    1   0.3950  0.2767  0.0154  11.00000  0.05    0.29
Q6    1  -0.0766  0.2005  0.2468  11.00000  0.05    0.28
Q7    1   0.3158  0.3173 -0.0698  11.00000  0.05    0.28
Q8    1   0.2357  0.2882  0.2905  11.00000  0.05    0.28
Q9    1   0.5100  0.4206  0.0773  11.00000  0.05    0.28
Q10   1   0.3197  0.4613  0.2243  11.00000  0.05    0.28
Q11   1   0.1397  0.5170  0.1513  11.00000  0.05    0.27
Q12   1   0.0764  0.1998  0.1488  11.00000  0.05    0.27
Q13   1   0.4712  0.2573 -0.0204  11.00000  0.05    0.27
Q14   1   0.4816  0.2178  0.0289  11.00000  0.05    0.27
Q15   1  -0.1847  0.2972  0.2521  11.00000  0.05    0.27
Q16   1   0.1399  0.5780  0.1773  11.00000  0.05    0.27
Q17   1   0.6345  0.2799  0.0636  11.00000  0.05    0.26
Q18   1   0.2259  0.2930  0.3923  11.00000  0.05    0.26
Q19   1   0.2619  0.3637 -0.0248  11.00000  0.05    0.25
Q20   1   0.0270  0.4387  0.0792  11.00000  0.05    0.25
;
data_global
_journal_date_recd_electronic     2012-05-14
_journal_date_accepted     2012-06-13
_journal_name_full     'Acta Crystallographica, Section E'
_journal_year     2012
_journal_volume     68
_journal_issue      7
_journal_page_first     m954
_journal_page_last     m955
_journal_paper_category     QM
_journal_paper_doi     10.1107/S1600536812026827
_journal_coeditor_code     IM2378
_publ_contact_author_name     'Zde\<nka Pad\<elkov\'a'
_publ_contact_author_address
;
Department of General and Inorganic Chemistry,
Faculty of Chemical Technology
University of Pardubice
Studentsk\'a 573
53210 Pardubice
Czech Republic
;
_publ_contact_author_email     zdenka.padelkova@upce.cz
_publ_contact_author_fax         .42E-305
_publ_contact_author_phone         .42E-305
_publ_section_title
;\
{(<i>S</i>)-2-[({2-[1-(Anthracen-9-ylmethyl)pyrrolidine-2-carboxamido]phenyl}\
(phenyl)methylidene)amino]acetato(2-)-\k^4^<i>N</i>,<i>N</i>',<i>N</i>'',\
<i>O</i>^1^}nickel(II)
;
loop_
    _publ_author_name
    _publ_author_footnote
    _publ_author_address
    'Zde\<nka Pad\<elkov\'a' .
;
Department of General and Inorganic Chemistry,
Faculty of Chemical Technology
University of Pardubice
Studentsk\'a 573
53210 Pardubice
Czech Republic
;
    'Alexander Popkov' .
;
Na Kl\'inku 1082
530 06 Pardubice
Czech Republic
;
    'Milan N\'advorn\'ik' .
;
Department of General and Inorganic Chemistry,
Faculty of Chemical Technology
University of Pardubice
Studentsk\'a 573
53210 Pardubice
Czech Republic
;
