# Supplementary material for: {(S)-2-[({2-[1-(Anthracen-9-ylmeth­yl)pyrrolidine-2-carboxamido]­phen­yl}(phen­yl)methyl­idene)amino]­acetato(2−)-κ4 N,N′,N′′,O 1}nickel(II)
Source: Acta Crystallogr Sect E Struct Rep Online. 2012 Jun 20;68(Pt 7):m954–5. doi: 10.1107/S1600536812026827 (PMC3393209; doi:10.1107/S1600536812026827)
Supplement: Supplementary file 2 [file e-68-0m954-Isup2.hkl]

#
# h,k,l, Fc-squared, Fo-squared, sigma(Fo-squared) and status flag
#
data_I
_shelx_title ' Compound X'
_shelx_refln_list_code          4
_shelx_F_calc_maximum      181.95
_exptl_crystal_F_000      1248.00
_reflns_d_resolution_high  0.7697
 
loop_
 _symmetry_equiv_pos_as_xyz
 'x, y, z'
 '-x+1/2, -y, z+1/2'
 'x+1/2, -y+1/2, -z'
 '-x, y+1/2, -z+1/2'
 
_cell_length_a     8.9080
_cell_length_b    16.5250
_cell_length_c    18.6980
_cell_angle_alpha  90.000
_cell_angle_beta   90.000
_cell_angle_gamma  90.000
 
_shelx_F_squared_multiplier     1.000
 
loop_
 _refln_index_h
 _refln_index_k
 _refln_index_l
 _refln_F_squared_calc
 _refln_F_squared_meas
 _refln_F_squared_sigma
 _refln_observed_status
   2   0   0    21740.75    20607.69    392.41 o
   4   0   0     2624.96     2508.73     54.94 o
   6   0   0      991.74      989.28     54.75 o
   8   0   0     1968.36     1970.14     48.15 o
  10   0   0     1403.34     1462.64     64.91 o
   1   1   0     2167.73     2316.15     23.24 o
   2   1   0     8511.71     8901.02     76.62 o
   3   1   0     1727.47     1845.86     28.21 o
   4   1   0      100.45       98.84     16.36 o
   5   1   0     2246.18     2321.21     30.60 o
   7   1   0      511.27      671.21     20.47 o
   9   1   0       39.22       77.29     54.88 o
  10   1   0      901.67      887.52     80.60 o
   0   2   0    19955.10    18227.11    431.73 o
   1   2   0     1310.28     1130.16     19.55 o
   2   2   0    10346.50    10460.88    127.46 o
   3   2   0     2565.21     2781.66     30.56 o
   4   2   0     8631.74     8241.64     88.85 o
   5   2   0      165.73      150.04     15.01 o
   6   2   0     1272.92     1229.36     28.42 o
   7   2   0       34.06       82.00     17.01 o
   8   2   0     1116.84     1082.85     32.06 o
   9   2   0        0.64      -10.07     16.46 o
  10   2   0      325.69      366.98     24.01 o
   1   3   0     3068.09     3100.81     58.32 o
   2   3   0    27264.10    26361.17    295.14 o
   3   3   0      469.37      397.88     16.73 o
   4   3   0     2933.09     3027.40     38.96 o
   5   3   0     3303.42     3150.13     49.09 o
   6   3   0     1961.65     1903.28     27.20 o
   7   3   0      688.67      658.00     15.18 o
   8   3   0        2.28      -13.57      9.04 o
   9   3   0       65.98       65.48     22.09 o
  10   3   0      362.42      353.01     82.33 o
  11   3   0      508.59      527.64     62.41 o
   0   4   0     3865.66     3994.23    104.47 o
   1   4   0     1083.00     1200.96     34.11 o
   2   4   0     5087.17     5013.21     69.97 o
   3   4   0      221.33      144.99     12.76 o
   4   4   0     5081.27     5057.74    100.61 o
   5   4   0      845.03      804.97     29.14 o
   7   4   0        5.96       -2.48     12.83 o
   8   4   0      968.43      998.04     34.53 o
   9   4   0      959.72      956.72     21.26 o
  10   4   0        6.29      -84.07     56.05 o
  11   4   0      334.82      367.84     52.99 o
   1   5   0    20836.15    20836.02    342.25 o
   2   5   0        5.00       50.48     15.22 o
   3   5   0     6257.35     6119.60     91.58 o
   4   5   0      382.15      430.77     22.92 o
   5   5   0     4723.83     4781.25     57.27 o
   6   5   0      107.47      101.67     19.24 o
   7   5   0      956.10      944.59     19.74 o
   8   5   0      173.36      178.94     17.48 o
   9   5   0      769.25      763.74     24.60 o
  10   5   0        2.08      -26.03     36.24 o
  11   5   0      628.93      741.90     61.48 o
   0   6   0     6645.64     6573.75    101.18 o
   1   6   0     2440.69     2616.18     39.33 o
   2   6   0      877.09      818.57     18.07 o
   3   6   0       38.08      108.97     24.58 o
   4   6   0     1158.10     1484.53    100.32 o
   5   6   0      185.81      339.91     72.02 o
   6   6   0      363.36      311.84     34.22 o
   7   6   0       62.35       83.59     16.51 o
   8   6   0       10.14      119.96     43.16 o
   9   6   0       28.77       72.93     53.47 o
  10   6   0        1.25       28.16     36.75 o
  11   6   0      155.20      232.74    153.60 o
   1   7   0     6345.86     6344.02     79.99 o
   2   7   0     1996.88     2093.30     39.87 o
   3   7   0     2604.95     2542.88     44.92 o
   4   7   0      657.03      750.09     26.52 o
   5   7   0      460.08      486.06     27.14 o
   6   7   0       14.46       22.50     19.22 o
   7   7   0     1587.66     1667.78     41.10 o
   8   7   0      180.32      169.22     27.44 o
   9   7   0     2437.85     2441.15     50.49 o
  10   7   0      113.15       89.92     47.31 o
   0   8   0     3303.27     3390.19     96.51 o
   1   8   0        2.00       14.76     10.76 o
   2   8   0     2208.45     2136.98     46.03 o
   3   8   0     2046.57     2164.42     42.58 o
   4   8   0     3669.43     3660.06     75.99 o
   5   8   0      301.48      400.21     44.54 o
   6   8   0      482.52      458.40     24.71 o
   7   8   0      560.87      626.35     42.63 o
   8   8   0     1049.62      991.19     55.28 o
   9   8   0       19.77       66.18     24.51 o
  10   8   0        1.43      -12.23     23.08 o
   1   9   0       31.16       64.90     14.98 o
   2   9   0        4.07        0.82     15.41 o
   3   9   0     4310.22     4180.74     57.16 o
   4   9   0     2217.75     2284.10     36.18 o
   5   9   0       22.67       90.89     41.57 o
   6   9   0     1823.74     1763.28     37.15 o
   7   9   0      502.94      520.07     26.88 o
   8   9   0      485.98      459.02     46.28 o
   9   9   0      648.39      646.08     98.25 o
  10   9   0      356.75      396.28     33.58 o
   0  10   0     4759.21     4914.31    140.27 o
   1  10   0       38.15       36.66     16.34 o
   2  10   0     3712.69     3868.07     48.44 o
   3  10   0     1017.15     1028.81     28.87 o
   4  10   0     2069.45     2008.92     34.75 o
   5  10   0      152.52      165.32     56.89 o
   6  10   0     1213.96     1151.71     36.26 o
   7  10   0      168.91      208.76     27.23 o
   8  10   0     1282.14     1208.02    179.17 o
   9  10   0        5.45       88.85     27.48 o
  10  10   0      431.45      559.15    104.86 o
   1  11   0     1749.10     1967.42     58.21 o
   2  11   0       46.43       -0.83     23.53 o
   4  11   0      243.47      321.33     52.27 o
   5  11   0     1387.52     1317.88     37.66 o
   6  11   0      477.87      476.99     30.40 o
   7  11   0       15.68      -13.27     17.76 o
   8  11   0       94.17      102.51     46.79 o
   9  11   0        0.87      104.02     27.62 o
   0  12   0     1661.08     1626.05     48.17 o
   1  12   0       15.54       15.55     16.41 o
   2  12   0      785.36      831.57     26.74 o
   3  12   0      339.11      361.85     21.09 o
   4  12   0     4024.25     4154.22     59.47 o
   5  12   0      674.29      692.88     39.32 o
   6  12   0     1784.99     1815.83     86.15 o
   7  12   0        1.34       39.94     17.42 o
   8  12   0      851.14      934.20     44.42 o
   9  12   0        2.99       14.47     70.32 o
   1  13   0        0.64       65.63     22.38 o
   2  13   0       11.04       41.75     21.56 o
   3  13   0      370.12      395.42     26.85 o
   4  13   0     1340.19     1307.86     29.61 o
   5  13   0      103.02      136.63     37.72 o
   6  13   0      335.96      294.80     58.76 o
   7  13   0       35.29       14.11     68.83 o
   8  13   0      243.01      298.35     38.02 o
   9  13   0       33.22       25.21     88.20 o
   0  14   0     1623.75     1696.77     43.93 o
   1  14   0        3.48       33.22     17.72 o
   2  14   0     1378.34     1433.85     27.76 o
   3  14   0      590.10      654.42     36.71 o
   4  14   0     1345.68     1300.51     28.91 o
   5  14   0        4.00      -29.32     37.28 o
   6  14   0     1217.86     1270.04    106.27 o
   7  14   0        5.78      -43.83     29.22 o
   8  14   0       53.74      157.24     43.06 o
   1  15   0      367.77      363.80     17.45 o
   2  15   0      263.35      293.26     19.03 o
   3  15   0      702.32      723.40     28.56 o
   4  15   0      139.38      110.90     19.51 o
   5  15   0       18.54       64.17     57.59 o
   6  15   0       83.69       14.94     52.29 o
   7  15   0      205.69      290.58     38.72 o
   8  15   0      201.79      294.25    120.36 o
   0  16   0      485.02      545.07     69.26 o
   1  16   0        6.52       35.45     38.84 o
   2  16   0     2112.97     2102.77     37.95 o
   3  16   0      106.75       96.78     25.00 o
   4  16   0       79.76      174.98     51.01 o
   5  16   0        7.38      -38.82     26.44 o
   7  16   0        7.77      -15.65     30.98 o
   1  17   0      853.60      911.30     29.96 o
   2  17   0      443.47      472.86     20.02 o
   3  17   0       56.72       41.66     32.08 o
   4  17   0       77.62      128.99     43.58 o
   5  17   0      549.58      487.59     49.27 o
   7  17   0      336.33      340.10     59.39 o
   0  18   0      327.30      246.05     36.93 o
   1  18   0      405.04      354.64     36.18 o
   2  18   0       29.80       26.28     17.65 o
   3  18   0      139.50      125.92     38.90 o
   4  18   0       89.05      148.38     44.31 o
   1  19   0     1421.78     1389.15     69.18 o
   5  19   0      796.51      786.12     63.47 o
   2  20   0      103.27       67.04     42.22 o
   3  20   0       20.28       55.72     44.59 o
   1   0   1     1708.03     1533.47     16.33 o
   2   0   1     1918.83     1887.01     20.23 o
   3   0   1     1921.45     1929.29     19.74 o
   4   0   1     1372.52     1398.27     29.97 o
   5   0   1     2739.20     2812.32     36.99 o
   6   0   1       43.22       78.40     24.90 o
   7   0   1      535.05      605.25     42.81 o
   8   0   1      895.86      907.35     29.85 o
   9   0   1       11.02       38.98     19.12 o
  10   0   1      368.70      386.00     53.06 o
 -10   1   1      358.63      331.61     32.75 o
  -9   1   1      637.62      621.59     28.06 o
  -8   1   1      392.54      371.70     56.13 o
  -7   1   1     2004.28     2089.24     45.08 o
  -6   1   1     2144.33     2188.50     53.32 o
  -5   1   1      709.02      692.88     20.04 o
  -4   1   1     1188.74     1175.45     21.86 o
  -3   1   1      544.23      497.26     12.37 o
  -2   1   1    17277.97    16812.51    161.00 o
  -1   1   1    28887.46    24941.17    619.83 o
   0   1   1     8738.23     2588.33   1714.94 o
   1   1   1    29580.58    25877.33    468.12 o
   2   1   1    18021.71    17288.50    197.71 o
   3   1   1      312.57      288.71      6.66 o
   4   1   1     1329.67     1335.46     23.92 o
   5   1   1      612.45      573.19     18.35 o
   6   1   1     2179.51     2240.60     31.75 o
   7   1   1     2031.74     2072.07     33.63 o
   8   1   1      350.32      334.38     15.90 o
   9   1   1      524.92      579.49     26.27 o
  10   1   1      354.95      421.91     73.35 o
 -11   2   1      423.94      260.06     62.31 o
 -10   2   1      321.82      355.40     42.21 o
  -9   2   1      356.58      378.30     29.74 o
  -8   2   1      115.10      200.21     27.51 o
  -7   2   1      378.09      454.09     36.48 o
  -6   2   1      946.71      913.81     51.38 o
  -5   2   1      601.53      581.59     18.59 o
  -4   2   1     1956.77     1983.66     29.01 o
  -3   2   1     5438.37     5543.13     60.26 o
  -2   2   1     2600.57     2683.12     60.00 o
  -1   2   1      420.16      394.92     11.59 o
   0   2   1    33104.62    28484.79    438.15 o
   1   2   1      394.60      348.10      7.35 o
   2   2   1     2711.26     2783.92     52.43 o
   3   2   1     5577.69     5661.07     52.53 o
   4   2   1     2171.37     2247.60     37.44 o
   5   2   1      578.43      575.08     21.70 o
   6   2   1     1008.25      969.74     22.84 o
   7   2   1      355.26      373.89     18.03 o
   8   2   1      112.45      162.37     25.33 o
   9   2   1      431.03      442.37     22.73 o
  10   2   1      378.42      341.79     22.61 o
 -11   3   1      212.31      296.57     61.85 o
 -10   3   1      286.95      294.18     29.14 o
  -9   3   1       83.36      103.37     23.25 o
  -8   3   1      140.19      146.38     27.24 o
  -7   3   1      203.69      204.49     22.79 o
  -6   3   1      451.26      568.05     25.16 o
  -5   3   1     2078.79     2032.56     49.04 o
  -4   3   1     1034.46     1113.68     15.88 o
  -3   3   1     8503.32     8453.51     90.06 o
  -2   3   1    10426.72    10242.28    119.61 o
  -1   3   1    27815.60    26625.37    516.59 o
   0   3   1      385.04      351.90     14.21 o
   1   3   1    28773.44    19947.52   3324.48 o
   2   3   1    10316.64    10196.32    107.57 o
   3   3   1     8140.46     8080.78     85.42 o
   4   3   1      978.93     1105.47     80.52 o
   5   3   1     1773.55     1709.30     44.50 o
   6   3   1      493.38      629.20     23.97 o
   7   3   1      255.73      299.76     20.85 o
   8   3   1      116.90      116.30     17.69 o
   9   3   1       89.09       51.76     17.89 o
  10   3   1      257.17      203.42     92.56 o
  11   3   1      197.27      236.26     43.15 o
 -11   4   1      213.93       50.62     55.68 o
  -9   4   1      504.72      475.94     25.68 o
  -8   4   1      561.82      620.67     15.27 o
  -7   4   1      233.14      198.74     15.26 o
  -6   4   1     2549.36     2508.16     33.20 o
  -5   4   1       31.75       55.40     17.90 o
  -4   4   1    10757.82    10807.34    157.65 o
  -3   4   1     1692.20     1616.83     36.05 o
  -2   4   1     3226.19     3273.89     41.93 o
  -1   4   1    22286.86    22414.63    303.51 o
   0   4   1     7016.37     6972.50    116.41 o
   1   4   1    21848.53    21862.90    431.84 o
   2   4   1     3951.91     4089.37     49.19 o
   3   4   1     1770.56     1707.32     28.59 o
   4   4   1    10620.07    10625.91    102.92 o
   5   4   1       12.06       12.24     10.45 o
   6   4   1     2423.11     2456.58     47.76 o
   7   4   1      166.94      227.89     24.94 o
   8   4   1      547.68      571.23     32.57 o
   9   4   1      443.21      435.00     19.43 o
  10   4   1      390.05      514.72     66.02 o
  11   4   1      211.35      305.34     53.13 o
 -11   5   1       16.73      -14.43     56.33 o
 -10   5   1      163.56      178.71     19.69 o
  -9   5   1      533.47      477.04     18.26 o
  -8   5   1       35.40       20.44     27.83 o
  -7   5   1      812.01      834.88     23.15 o
  -6   5   1      277.58      271.72     42.77 o
  -5   5   1      344.03      539.50     72.35 o
  -4   5   1     2637.65     2680.42     41.59 o
  -3   5   1     1306.45     1315.82     25.56 o
  -2   5   1     2327.67     2360.82     33.04 o
  -1   5   1      219.54      244.59     20.88 o
   0   5   1     4664.28     4566.30     51.01 o
   1   5   1      197.11      244.48     15.23 o
   2   5   1     2212.09     2265.63     45.15 o
   3   5   1     1174.78     1131.45     18.15 o
   4   5   1     2586.66     2595.90     30.47 o
   5   5   1      357.77      451.27     20.86 o
   6   5   1      220.50      272.40     16.69 o
   7   5   1      787.50      805.91     29.85 o
   8   5   1       62.59       50.86     12.98 o
   9   5   1      531.80      520.68     31.70 o
  10   5   1      170.47      233.61     54.98 o
  11   5   1       26.74       97.57     51.87 o
 -10   6   1      263.76      269.03     36.84 o
  -9   6   1      695.73      662.14     17.84 o
  -8   6   1     2433.85     2338.22     38.59 o
  -7   6   1      192.32      183.84     39.31 o
  -6   6   1      335.77      343.32     35.13 o
  -5   6   1     2003.52     2017.44     70.98 o
  -4   6   1     6930.85     6744.26    131.72 o
  -3   6   1     1537.28     1640.05     25.78 o
  -2   6   1     3738.47     3639.81     47.89 o
  -1   6   1     7800.08     7851.17    104.19 o
   0   6   1     2541.32     2465.43     31.50 o
   1   6   1     7531.90     7751.47     86.80 o
   2   6   1     3794.75     3751.84     68.69 o
   3   6   1     1756.16     1821.71     28.96 o
   4   6   1     6135.55     6101.75     69.15 o
   5   6   1     2241.64     2237.49     32.34 o
   6   6   1      299.12      316.99     15.82 o
   7   6   1      249.00      330.70     48.69 o
   8   6   1     2544.77     2516.80     66.64 o
   9   6   1      700.52      668.04     30.66 o
  10   6   1      249.80      162.21     18.39 o
  11   6   1      333.49      565.54    149.84 o
 -10   7   1      149.45      175.79     24.88 o
  -9   7   1      558.47      628.06     91.60 o
  -8   7   1       62.57       71.81     33.22 o
  -6   7   1      688.68      790.93     43.34 o
  -5   7   1     1209.46     1234.09     41.61 o
  -4   7   1      230.41      275.88     27.31 o
  -3   7   1      243.65      263.87     30.83 o
  -2   7   1      886.14      942.27     35.11 o
  -1   7   1     2283.10     2397.19     53.19 o
   0   7   1       36.41      -27.00     24.87 o
   1   7   1     2318.77     2438.14     29.55 o
   2   7   1      911.71     1011.96     22.09 o
   3   7   1      258.07      260.37     30.21 o
   4   7   1      197.33      238.07     22.69 o
   5   7   1     1135.29     1110.47     20.87 o
   6   7   1      731.14      704.59     27.95 o
   7   7   1       79.97      130.64     29.32 o
   8   7   1       52.38      131.46     23.22 o
   9   7   1      552.20      592.65     37.53 o
  10   7   1      166.81      107.34     18.95 o
 -10   8   1      319.06      359.01     28.08 o
  -9   8   1      190.77      223.52     22.14 o
  -8   8   1      665.98      700.52     47.81 o
  -7   8   1     1197.26     1197.44     33.41 o
  -6   8   1      327.11      353.59     20.09 o
  -5   8   1     1826.45     1836.65     29.59 o
  -4   8   1      967.52     1038.74     69.00 o
  -3   8   1     1511.00     1512.40     42.66 o
  -2   8   1     6014.32     6184.98     89.51 o
  -1   8   1        3.77       11.57     11.16 o
   0   8   1     2866.15     2725.76     34.85 o
   1   8   1       17.17       30.82     20.52 o
   2   8   1     5778.26     5986.79     81.68 o
   3   8   1     1455.46     1498.89     30.10 o
   4   8   1      791.58      831.33     56.20 o
   5   8   1     1758.97     1752.69     29.55 o
   6   8   1      500.48      561.13     31.37 o
   7   8   1     1032.63      954.00     24.64 o
   8   8   1      668.34      755.32     28.42 o
   9   8   1      180.41      186.54     34.28 o
  10   8   1      292.85      268.60     57.53 o
 -10   9   1      208.24      161.27     27.17 o
  -9   9   1      771.10      685.41     82.21 o
  -8   9   1      158.92      188.96     24.21 o
  -7   9   1      235.61      256.94     18.32 o
  -6   9   1      603.42      647.47     21.40 o
  -5   9   1     1161.94     1132.15     25.67 o
  -4   9   1      277.38      406.08     63.62 o
  -3   9   1     1374.76     1487.67     51.02 o
  -2   9   1     1372.51     1381.57     34.05 o
  -1   9   1     1107.57     1085.99     19.81 o
   0   9   1      422.85      369.79     26.31 o
   1   9   1     1026.44      995.46     30.21 o
   2   9   1     1413.72     1494.31     37.91 o
   3   9   1     1392.57     1473.86     44.46 o
   4   9   1      254.72      403.33     54.14 o
   5   9   1      937.23      881.55     34.08 o
   6   9   1      485.58      481.67     26.45 o
   7   9   1      254.84      271.36     28.46 o
   8   9   1      122.71       97.73     51.76 o
   9   9   1      780.35      784.71     39.40 o
  10   9   1      190.42      195.10     42.27 o
 -10  10   1      589.02      545.78     36.99 o
  -9  10   1       37.96       55.59     43.71 o
  -8  10   1      238.09      327.18     43.12 o
  -7  10   1      503.60      512.64     61.32 o
  -6  10   1      535.15      551.63     36.04 o
  -5  10   1       20.49       65.70     35.54 o
  -4  10   1      512.18      610.72     38.29 o
  -3  10   1      203.55      248.55     37.82 o
  -2  10   1     1124.89     1252.22     33.99 o
  -1  10   1      166.53      184.65     21.71 o
   0  10   1     2600.62     2565.81     35.32 o
   1  10   1      172.97      179.98     24.87 o
   2  10   1     1067.45     1123.23     33.17 o
   3  10   1      189.80      281.91     65.56 o
   4  10   1      574.80      630.06     29.66 o
   5  10   1       28.45       61.09     31.99 o
   6  10   1      523.23      520.86     35.14 o
   7  10   1      459.38      469.39     22.92 o
   8  10   1      223.62      382.57     55.62 o
   9  10   1       48.04      103.20     92.08 o
  10  10   1      601.81      660.12     38.25 o
  -9  11   1      186.16      124.29     27.03 o
  -8  11   1      233.39      269.41    156.78 o
  -7  11   1      747.38      940.36    102.88 o
  -6  11   1       49.86       38.60     18.63 o
  -5  11   1      795.67      831.61     25.68 o
  -4  11   1     1653.58     1630.09     37.43 o
  -3  11   1     7214.04     7289.97    107.69 o
  -2  11   1      210.54      196.18     20.20 o
  -1  11   1     4441.14     4546.08     68.17 o
   0  11   1      231.86      194.07     15.23 o
   1  11   1     4329.00     4330.04     68.70 o
   2  11   1      260.67      248.58     20.83 o
   3  11   1     7491.77     7595.41    125.96 o
   4  11   1     1932.01     1964.45     34.96 o
   5  11   1      799.76      806.80     50.50 o
   6  11   1       37.73       34.13     19.33 o
   7  11   1      706.13      727.72     32.34 o
   8  11   1      250.03      181.60     36.58 o
   9  11   1      159.07      105.09     35.03 o
  -9  12   1       78.18      122.94     33.86 o
  -8  12   1       36.09       33.65     50.97 o
  -7  12   1      345.06      391.79     27.79 o
  -6  12   1       34.22       10.93     19.37 o
  -5  12   1      236.68      205.15     23.00 o
  -4  12   1     1446.47     1527.61     38.34 o
  -3  12   1      173.93      206.52     21.44 o
  -2  12   1       95.84      105.66     20.68 o
  -1  12   1      475.74      510.10     47.77 o
   0  12   1      378.91      431.24     20.20 o
   1  12   1      488.02      510.25     34.24 o
   2  12   1      101.37      149.28     41.31 o
   3  12   1      154.78       91.46     20.29 o
   4  12   1     1494.21     1504.74     53.97 o
   5  12   1      199.76      244.20     28.78 o
   6  12   1       30.10       62.63     33.93 o
   7  12   1      355.65      301.72     50.97 o
   8  12   1       35.10      254.77     99.69 o
   9  12   1       80.37      121.46     76.23 o
  -9  13   1       62.66       67.32     41.80 o
  -8  13   1       72.67       18.90     34.12 o
  -7  13   1      479.80      581.07     60.27 o
  -6  13   1      270.54      331.70     45.97 o
  -5  13   1      261.37      290.08     24.91 o
  -4  13   1      830.64      826.17     41.71 o
  -3  13   1     1584.97     1683.66     41.95 o
  -2  13   1     1030.93     1065.78     32.05 o
  -1  13   1      999.67     1027.88     23.09 o
   0  13   1     1072.41     1043.98     31.30 o
   1  13   1      830.98      859.70     21.99 o
   2  13   1     1029.82     1028.27     26.77 o
   3  13   1     1538.83     1587.59     34.75 o
   4  13   1      799.94      790.84     56.10 o
   5  13   1      317.07      368.30     18.49 o
   6  13   1      264.46      271.58     19.94 o
   7  13   1      495.40      628.19     42.09 o
   8  13   1      104.78       -5.15     33.45 o
   9  13   1       98.59      124.81     37.12 o
  -8  14   1      275.09      328.11     33.50 o
  -7  14   1      147.26       78.96     82.68 o
  -6  14   1      208.34      243.63     38.14 o
  -5  14   1      263.82      261.00     28.45 o
  -4  14   1      340.87      408.49     29.60 o
  -3  14   1     1114.98     1234.27     24.34 o
  -2  14   1       59.40      114.04     20.64 o
  -1  14   1      280.62      275.31     25.87 o
   0  14   1      151.31      175.98     24.82 o
   1  14   1      307.32      282.91     23.63 o
   2  14   1       32.57       43.92     19.29 o
   3  14   1     1215.38     1331.47     36.36 o
   4  14   1      399.98      387.68     30.92 o
   5  14   1      315.96      306.74     53.66 o
   6  14   1      235.96      157.56     22.06 o
   7  14   1      175.22      347.95     85.72 o
   8  14   1      257.50      327.64     38.64 o
  -8  15   1      173.86      186.78     96.11 o
  -7  15   1      301.63      368.29     62.41 o
  -6  15   1       83.70      -40.32     53.91 o
  -5  15   1     1171.24     1114.32     34.26 o
  -4  15   1      284.08      298.65     43.16 o
  -3  15   1      987.25     1028.54     22.95 o
  -2  15   1      612.80      624.09     51.74 o
  -1  15   1      219.90      256.16     17.42 o
   0  15   1      189.84      178.87     19.02 o
   1  15   1      203.32      231.28     26.74 o
   2  15   1      709.15      653.67     27.80 o
   3  15   1      936.88      975.31     35.23 o
   4  15   1      220.21      244.66     35.59 o
   5  15   1     1206.31     1154.62     57.28 o
   6  15   1       84.25       24.36     48.25 o
   7  15   1      320.49      371.02     84.17 o
   8  15   1      162.47      276.52    123.67 o
  -5  16   1       79.93      102.72     33.27 o
  -4  16   1      174.25      140.82     57.79 o
  -3  16   1      171.83      191.59     37.39 o
  -2  16   1     1009.15     1069.58     27.16 o
  -1  16   1       99.05      133.85     34.71 o
   0  16   1     2947.12     2934.72     43.37 o
   1  16   1      112.27      176.13     43.77 o
   2  16   1      880.18      924.95     30.15 o
   3  16   1      236.45      245.93     34.11 o
   4  16   1      217.30      254.63     41.52 o
   5  16   1       43.49       32.85     31.67 o
   6  16   1      365.29      314.35     61.85 o
  -7  17   1        5.45       18.33     45.93 o
  -6  17   1       91.32      168.42     44.03 o
  -5  17   1       11.91      126.53     40.97 o
  -4  17   1        9.88        6.16     27.15 o
  -3  17   1       81.39       68.49     15.50 o
  -2  17   1      389.38      365.20     20.70 o
  -1  17   1      370.15      415.96     19.97 o
   0  17   1        0.36       63.81     37.23 o
   1  17   1      366.35      410.78     42.83 o
   2  17   1      427.15      432.62     44.06 o
   3  17   1       60.09       15.33     23.53 o
   4  17   1       17.70        7.40     26.29 o
   5  17   1       10.77       35.13     22.90 o
   7  17   1       10.56      276.81    212.20 o
  -5  18   1      544.67      647.67     60.97 o
  -4  18   1       55.74       -7.47     39.76 o
  -3  18   1      134.54      144.55     30.17 o
  -2  18   1      588.52      626.66     21.57 o
  -1  18   1      662.25      651.84     24.11 o
   0  18   1      480.95      557.41     55.29 o
   1  18   1      691.55      605.41     30.80 o
   2  18   1      613.50      570.61     24.89 o
   3  18   1      140.65      230.79     82.98 o
  -2  19   1       65.13      -12.43     28.16 o
  -1  19   1       52.46       11.40     37.49 o
   0  19   1       43.01       69.24     26.17 o
   1  19   1       39.57       72.57     33.13 o
   2  19   1       75.94       89.36     31.64 o
   0  20   1        4.43        9.93     37.54 o
   1  20   1      393.99      448.16     51.78 o
   0   0   2    26643.55    21970.29    550.79 o
   1   0   2     2491.90     2334.30     44.91 o
   2   0   2      101.43      171.67     21.97 o
   3   0   2      525.07      510.71      9.48 o
   4   0   2      614.12      607.30     18.20 o
   5   0   2     2464.43     2404.83     44.14 o
   6   0   2       59.36      149.03     37.55 o
   7   0   2     3708.82     3884.32     49.42 o
   8   0   2        2.50      -10.39     16.64 o
   9   0   2       57.00       22.83     57.26 o
  10   0   2       84.72       58.07     43.41 o
 -10   1   2      518.11      533.72     44.31 o
  -9   1   2      200.30      207.16     25.57 o
  -8   1   2      114.69      151.99     70.00 o
  -7   1   2     1705.40     1781.12     29.56 o
  -6   1   2      368.88      474.76     18.49 o
  -5   1   2      154.24      139.16     16.33 o
  -4   1   2     2974.03     3211.95     40.84 o
  -3   1   2      775.46      770.90     12.77 o
  -2   1   2     1692.48     1726.97     28.49 o
  -1   1   2     1494.48     1453.03     21.26 o
   0   1   2     1596.03     1601.85     51.67 o
   1   1   2     1549.05     1543.90     19.59 o
   2   1   2     1620.37     1664.15     30.20 o
   3   1   2      855.93      859.50     16.91 o
   4   1   2     3186.09     3331.02     48.98 o
   5   1   2      179.05      149.56     17.98 o
   6   1   2      408.30      526.77     19.45 o
   7   1   2     1754.05     1847.66     49.78 o
   8   1   2       84.02       61.50     16.74 o
   9   1   2      262.17      245.72     23.65 o
  10   1   2      514.30      514.03     29.00 o
 -11   2   2      542.37      528.24     54.98 o
 -10   2   2      244.98      295.22     35.59 o
  -9   2   2      611.29      621.18     67.60 o
  -8   2   2     1084.36     1121.71     55.07 o
  -7   2   2     1675.75     1667.74     39.95 o
  -6   2   2      138.34      183.29     30.41 o
  -5   2   2     3094.63     2935.10     49.20 o
  -4   2   2       93.53      110.40     14.03 o
  -3   2   2     6470.48     6359.73    114.29 o
  -2   2   2    10314.43    10592.29    121.85 o
  -1   2   2    19896.53    19329.25    450.07 o
   0   2   2     2299.75     2246.90     47.11 o
   1   2   2    19003.12    19077.14    457.24 o
   2   2   2    10942.65    11319.87    188.11 o
   3   2   2     5995.48     5947.66     57.66 o
   4   2   2      156.65      139.98     16.74 o
   5   2   2     2852.66     2711.31     27.25 o
   6   2   2      124.64      196.23     30.78 o
   7   2   2     1840.48     1904.36     34.49 o
   8   2   2     1151.52     1138.30     36.98 o
   9   2   2      705.96      737.34     26.42 o
  10   2   2      208.54      195.18     22.00 o
 -11   3   2       95.03        7.75     49.74 o
 -10   3   2      854.42      936.55    102.24 o
  -9   3   2      591.52      648.98     20.58 o
  -8   3   2      369.40      380.93     29.56 o
  -7   3   2      198.40      207.23     20.97 o
  -6   3   2     3058.49     3073.26     36.25 o
  -5   3   2      801.90      825.91     30.33 o
  -4   3   2     3176.93     3242.88     66.35 o
  -3   3   2      991.01      965.18     18.48 o
  -2   3   2    23245.30    22729.90    332.96 o
  -1   3   2    18395.35    18627.03    319.94 o
   0   3   2      536.85      533.35     18.23 o
   1   3   2    18451.35    18788.16    600.53 o
   2   3   2    24282.10    24099.16    563.66 o
   3   3   2     1083.22     1031.45     20.81 o
   4   3   2     3445.57     3509.64     35.38 o
   5   3   2      886.54      897.80     22.15 o
   6   3   2     3066.28     3143.53     42.44 o
   7   3   2      203.81      229.22     17.05 o
   8   3   2      312.17      317.66     28.28 o
   9   3   2      562.03      515.59     32.02 o
  10   3   2      875.76      837.81     63.47 o
 -11   4   2      381.68      375.54     64.21 o
  -9   4   2      646.68      640.59     40.35 o
  -8   4   2      886.12      857.36     40.21 o
  -7   4   2       46.42       87.16     21.07 o
  -6   4   2      684.35      722.51     30.99 o
  -5   4   2     1262.33     1261.20     28.14 o
  -4   4   2       85.56      228.82    112.14 o
  -3   4   2      412.55      350.30     25.73 o
  -2   4   2     5547.12     5792.75     78.03 o
  -1   4   2     3340.44     3635.14     50.59 o
   0   4   2     2804.35     2944.40     40.48 o
   1   4   2     2967.02     3290.51     50.78 o
   2   4   2     5512.43     5751.05    100.80 o
   3   4   2      363.80      312.60     17.67 o
   4   4   2       52.82      114.21     38.87 o
   5   4   2     1180.97     1175.26     29.11 o
   6   4   2      616.91      635.77     37.71 o
   7   4   2       25.23       76.66     27.48 o
   8   4   2      870.79      837.18     59.21 o
   9   4   2      630.64      553.87     48.57 o
  10   4   2       33.37       21.13     29.28 o
  11   4   2      368.30      175.06     56.00 o
 -10   5   2      600.09      569.44     31.64 o
  -9   5   2      321.65      342.55     41.03 o
  -8   5   2      269.25      280.62     20.48 o
  -7   5   2      474.58      541.38     14.18 o
  -6   5   2     1457.68     1436.06     21.18 o
  -5   5   2     1499.14     1605.49     41.27 o
  -4   5   2      751.70      806.22     37.71 o
  -3   5   2     2035.63     2138.71     38.60 o
  -2   5   2    19566.72    19249.79    220.51 o
  -1   5   2     1489.71     1460.70     21.12 o
   0   5   2    13551.69    13511.06    176.20 o
   1   5   2     1575.22     1601.22     30.98 o
   2   5   2    19119.27    19187.67    390.42 o
   3   5   2     1848.18     1962.49     26.58 o
   4   5   2      445.60      462.03     23.44 o
   5   5   2     1327.84     1374.26     27.31 o
   6   5   2     1428.59     1399.90     29.74 o
   7   5   2      589.30      596.24     34.45 o
   8   5   2      210.62      267.03     24.75 o
   9   5   2      278.13      252.49     66.12 o
  10   5   2      535.13      493.29     80.68 o
  11   5   2       75.84       84.94    141.37 o
 -10   6   2      200.30      175.01     23.26 o
  -9   6   2       15.24       34.38     31.32 o
  -8   6   2      170.03      196.64     50.12 o
  -7   6   2      138.47      116.02     15.61 o
  -6   6   2     1148.43     1146.00     25.44 o
  -5   6   2      503.17      557.33     43.78 o
  -4   6   2      941.91      992.50     68.78 o
  -3   6   2      857.81      842.22     35.48 o
  -2   6   2     5799.77     5884.32     66.05 o
  -1   6   2     1783.33     1773.11     28.08 o
   0   6   2     4317.63     4471.73     51.35 o
   1   6   2     1798.28     1752.59     24.86 o
   2   6   2     5704.23     5865.55    105.94 o
   3   6   2      881.07      939.22     24.69 o
   4   6   2      977.88     1067.96     76.73 o
   5   6   2      534.20      611.71     31.92 o
   6   6   2     1076.36     1097.29     45.54 o
   7   6   2      128.33      142.62     16.22 o
   8   6   2      196.31      234.27     30.57 o
   9   6   2       10.74       35.13     18.20 o
  10   6   2      219.88      161.08     18.83 o
  11   6   2       19.25      152.71    176.57 o
 -10   7   2      376.65      451.33     37.30 o
  -9   7   2      268.98      252.95     32.68 o
  -8   7   2      634.97      631.51     30.34 o
  -7   7   2     1956.96     1962.44     85.52 o
  -6   7   2     3560.21     3674.79    105.04 o
  -5   7   2      430.79      486.23     52.26 o
  -4   7   2     1266.12     1169.08     27.19 o
  -3   7   2      448.87      453.75     34.39 o
  -2   7   2    10241.49    10170.93    120.55 o
  -1   7   2     1493.94     1446.22     41.29 o
   0   7   2     2242.33     2086.78     30.96 o
   1   7   2     1349.24     1344.49     38.25 o
   2   7   2     9887.55     9987.75    154.45 o
   3   7   2      564.72      573.00     15.86 o
   4   7   2     1398.40     1350.34     22.99 o
   5   7   2      396.82      444.27     37.50 o
   6   7   2     3256.04     3212.18     53.82 o
   7   7   2     2116.92     2010.25     35.06 o
   8   7   2      669.86      712.11     28.53 o
   9   7   2      288.38      283.75     68.78 o
  10   7   2      401.60      380.45    144.09 o
 -10   8   2      194.48      225.71     27.06 o
  -9   8   2      281.97      267.31     20.84 o
  -8   8   2      802.72      834.16     85.04 o
  -7   8   2      199.71      218.96     18.01 o
  -6   8   2      261.86      268.61     19.00 o
  -5   8   2     1264.58     1351.01     52.22 o
  -4   8   2      451.08      534.48     62.89 o
  -3   8   2     3417.34     3648.89     83.30 o
  -2   8   2     1265.41     1260.80     27.00 o
  -1   8   2     2983.64     3019.37     51.23 o
   0   8   2     3544.91     3682.45     65.84 o
   1   8   2     3203.72     3318.36     38.28 o
   2   8   2     1379.57     1430.81     40.20 o
   3   8   2     3589.15     3674.96     46.12 o
   4   8   2      426.26      508.21     28.26 o
   5   8   2     1226.45     1173.97     54.43 o
   6   8   2      208.03      205.43     35.94 o
   7   8   2      140.68      134.57     19.82 o
   8   8   2      885.63      907.60     28.99 o
   9   8   2      244.85      260.82     47.50 o
  10   8   2      164.77      260.76     55.26 o
 -10   9   2      188.75      266.36     28.50 o
  -9   9   2      241.25      258.38     39.02 o
  -8   9   2      186.82      255.99     40.35 o
  -7   9   2      367.93      323.58     34.60 o
  -6   9   2      520.70      612.32     49.67 o
  -5   9   2      994.79      960.89     27.67 o
  -4   9   2     3553.98     3695.06     64.48 o
  -3   9   2      429.20      463.22     33.64 o
  -2   9   2     3160.44     3115.78     45.02 o
  -1   9   2     2453.48     2524.52     38.91 o
   0   9   2      250.49      225.93     16.33 o
   1   9   2     2288.97     2360.22     30.12 o
   2   9   2     2983.14     3003.84     45.72 o
   3   9   2      442.79      464.32     24.35 o
   4   9   2     3916.00     4082.17     51.48 o
   5   9   2      867.33      881.06     35.00 o
   6   9   2      398.00      363.61     20.07 o
   7   9   2      302.70      242.98     17.60 o
   8   9   2      181.84      190.58     29.88 o
   9   9   2      223.25      296.73     30.91 o
  10   9   2      197.46      274.30     49.27 o
 -10  10   2       64.51       22.20     30.66 o
  -9  10   2      275.53      327.65     31.21 o
  -8  10   2      479.48      407.52     47.65 o
  -7  10   2      505.68      612.41     62.84 o
  -6  10   2      206.25      217.89     15.74 o
  -5  10   2     2157.98     2244.95     83.87 o
  -4  10   2     2634.37     2587.26     60.67 o
  -3  10   2     4395.56     4432.04     55.29 o
  -2  10   2     1316.07     1331.14     23.87 o
  -1  10   2     1672.25     1510.00     37.75 o
   0  10   2      445.96      402.09     17.32 o
   1  10   2     1794.22     1692.42     32.57 o
   2  10   2     1287.56     1313.34     23.01 o
   3  10   2     4411.17     4525.32     61.80 o
   4  10   2     2662.58     2694.12     41.99 o
   5  10   2     2015.30     1992.35     33.60 o
   6  10   2      236.17      235.68     20.48 o
   7  10   2      405.25      436.58     37.33 o
   8  10   2      446.57      418.85     22.82 o
   9  10   2      256.84      355.06    137.11 o
  -9  11   2      253.49      243.03     32.86 o
  -8  11   2      213.65      226.41     59.69 o
  -7  11   2       77.15       86.36     20.84 o
  -6  11   2      212.01      266.06     18.30 o
  -5  11   2      616.63      641.61     23.73 o
  -4  11   2     1270.59     1375.17     29.20 o
  -3  11   2      285.40      437.49    113.85 o
  -2  11   2      325.99      322.09     18.35 o
  -1  11   2     1701.87     1723.92     39.98 o
   0  11   2       63.85       82.04     28.67 o
   1  11   2     1662.91     1810.45     38.54 o
   2  11   2      281.37      256.13     25.67 o
   3  11   2      269.19      481.56    134.42 o
   4  11   2     1289.72     1336.97     29.92 o
   5  11   2      676.64      631.86     26.23 o
   6  11   2      197.92      178.16     19.76 o
   7  11   2       90.99       81.30     40.64 o
   8  11   2      219.11      227.87     34.26 o
   9  11   2      237.05      233.72     60.69 o
  -9  12   2      501.83      363.79     91.82 o
  -8  12   2       73.74      121.11     57.16 o
  -7  12   2      617.71      622.05     60.36 o
  -6  12   2      496.18      437.62     19.79 o
  -5  12   2       56.85       87.44     18.00 o
  -4  12   2      573.51      594.08     44.66 o
  -3  12   2     1503.70     1573.01     40.71 o
  -2  12   2      294.99      304.87     22.68 o
  -1  12   2     3771.01     3747.16     53.08 o
   0  12   2      912.34      863.37     25.13 o
   1  12   2     3520.40     3477.29     46.53 o
   2  12   2      259.59      240.82     20.91 o
   3  12   2     1272.19     1310.01     53.83 o
   4  12   2      654.99      670.80     22.81 o
   5  12   2      159.68      114.38     17.09 o
   6  12   2      499.55      535.19     27.93 o
   7  12   2      731.64      750.76    103.60 o
   8  12   2       55.09      167.57    150.98 o
   9  12   2      515.63      607.87    125.48 o
  -9  13   2      158.31      147.09     56.47 o
  -8  13   2       11.46       39.35     62.06 o
  -7  13   2       80.74       91.24     57.39 o
  -6  13   2      110.32      132.67     24.25 o
  -5  13   2      434.56      432.09     23.04 o
  -4  13   2      448.20      536.21     40.33 o
  -3  13   2      401.37      440.80     26.53 o
  -2  13   2      352.14      413.66     29.63 o
  -1  13   2      160.52      130.70     17.30 o
   0  13   2       50.79       86.10     30.23 o
   1  13   2      146.10      157.01     33.29 o
   2  13   2      344.27      377.14     16.54 o
   3  13   2      443.39      465.09     26.93 o
   4  13   2      490.69      495.70     49.30 o
   5  13   2      474.40      472.11     33.92 o
   6  13   2       84.78      110.17     53.46 o
   7  13   2      100.50       91.37     32.00 o
   8  13   2       21.24       60.89     93.63 o
   9  13   2      117.65       63.19     51.66 o
  -8  14   2       31.52       -3.85     68.02 o
  -7  14   2      567.59      649.10     39.76 o
  -6  14   2      446.27      612.23     38.36 o
  -5  14   2      446.37      424.09     60.36 o
  -4  14   2      303.16      332.73     41.07 o
  -3  14   2     1524.76     1531.02     33.72 o
  -2  14   2     1348.55     1360.97     26.96 o
  -1  14   2     1285.46     1278.89     29.35 o
   0  14   2      240.37      272.54     27.56 o
   1  14   2     1393.97     1427.86     27.98 o
   2  14   2     1251.83     1267.57     29.77 o
   3  14   2     1704.75     1692.86     31.49 o
   4  14   2      298.67      331.62     19.92 o
   5  14   2      499.66      654.32     28.86 o
   6  14   2      399.67      348.07     47.07 o
   7  14   2      534.35      712.07     60.34 o
   8  14   2       41.74       29.84     59.13 o
  -8  15   2       85.50       31.55     50.39 o
  -6  15   2      124.67      192.62     48.28 o
  -5  15   2      159.40      139.89     34.10 o
  -4  15   2      882.21      904.62     29.82 o
  -3  15   2      262.59      236.13     22.03 o
  -2  15   2     1284.39     1242.12     25.43 o
  -1  15   2     1746.08     1686.99     36.25 o
   0  15   2      828.94      825.65     26.72 o
   1  15   2     1644.87     1652.72     49.67 o
   2  15   2     1305.76     1358.42     37.72 o
   3  15   2      262.81      262.30     32.18 o
   4  15   2      927.50      976.40     40.99 o
   5  15   2      165.01      187.90     26.97 o
   6  15   2      105.12      246.74     59.11 o
   7  15   2      197.83      278.47    215.45 o
   8  15   2      104.25       70.85     52.71 o
  -7  16   2       14.89      102.87     31.57 o
  -6  16   2       55.30       82.26     48.02 o
  -5  16   2      323.31      520.07     52.52 o
  -4  16   2        0.05       93.53     89.80 o
  -3  16   2      119.19      104.07     14.01 o
  -2  16   2      486.93      522.17     27.37 o
  -1  16   2      256.67      305.71     16.68 o
   0  16   2      559.33      629.29     48.72 o
   1  16   2      323.25      356.96     31.49 o
   2  16   2      466.63      447.48     19.27 o
   3  16   2      126.76      122.15     25.27 o
   4  16   2        2.14       47.66     49.18 o
   5  16   2      327.12      400.70     32.57 o
   6  16   2       72.85      115.44     45.28 o
   7  16   2        8.84      -49.98     46.07 o
  -7  17   2      268.18      233.47     46.95 o
  -6  17   2      558.98      785.65     59.67 o
  -4  17   2      443.97      439.86     33.59 o
  -3  17   2       65.14       65.07     18.27 o
  -2  17   2      706.70      790.08     49.62 o
  -1  17   2      192.96      191.55     35.25 o
   0  17   2      812.01      830.34     26.93 o
   1  17   2      144.99      133.89     22.60 o
   2  17   2      837.44      894.90     26.13 o
   3  17   2       80.36       84.62     24.92 o
   4  17   2      445.83      405.15     25.85 o
   5  17   2      255.48      282.84     42.83 o
   7  17   2      280.37      364.97     49.65 o
  -6  18   2      190.60      291.24     42.55 o
  -4  18   2       97.13      170.24     32.53 o
  -3  18   2      127.45       66.05     62.80 o
  -2  18   2      215.91      195.59     27.50 o
  -1  18   2      101.57      147.50     27.79 o
   0  18   2       92.00       92.16     30.55 o
   1  18   2      104.01      123.14     29.14 o
   3  18   2      125.10      106.99     35.12 o
   4  18   2      114.80      170.28     44.40 o
   5  18   2      279.58      287.20     50.67 o
  -4  19   2      288.94      360.93     43.24 o
  -2  19   2      270.95      200.30     45.38 o
  -1  19   2        5.49      -18.96     57.09 o
   0  19   2      716.33      773.92     34.22 o
   1  19   2        4.26      -39.39     26.26 o
   2  19   2      309.00      300.04     32.53 o
   3  19   2       21.57      -55.17     42.41 o
   0  20   2       30.80       45.01     38.51 o
   0  21   2      422.07      413.78     52.57 o
   1   0   3       16.70       17.91     10.76 o
   2   0   3    11376.26    11481.31    120.99 o
   3   0   3      130.85      135.14     24.93 o
   4   0   3      830.98      869.71     12.81 o
   5   0   3     2936.20     3129.22     36.39 o
   6   0   3     2503.39     2576.64     38.85 o
   8   0   3     1091.69     1177.12     27.28 o
   9   0   3        7.13      -17.98     29.59 o
  10   0   3      212.96      221.19     20.44 o
 -11   1   3      307.78      318.34     62.36 o
 -10   1   3      476.01      457.69     24.31 o
  -9   1   3      140.10      141.99     60.22 o
  -8   1   3     1292.53     1268.93     49.20 o
  -7   1   3      143.50      232.10     37.27 o
  -6   1   3     3502.42     3497.09     82.09 o
  -5   1   3      358.89      360.71     10.18 o
  -4   1   3     5179.64     5095.37     84.24 o
  -3   1   3      880.33      860.82     35.11 o
  -2   1   3      342.78      385.55     28.58 o
  -1   1   3     2885.81     2937.07     40.09 o
   0   1   3     2781.09     2528.80     55.31 o
   1   1   3     2760.54     2855.93     38.91 o
   2   1   3      123.40      181.25     17.30 o
   3   1   3      828.02      819.17     13.89 o
   4   1   3     4686.02     4621.93     60.61 o
   5   1   3      357.34      340.01     15.56 o
   6   1   3     3598.89     3581.23     43.48 o
   7   1   3      129.46      240.68     24.70 o
   8   1   3     1531.85     1604.04     41.82 o
   9   1   3      127.42      180.24     26.49 o
  10   1   3      491.30      477.07     27.61 o
 -11   2   3        1.36       76.05     55.35 o
 -10   2   3      277.78      331.43     61.08 o
  -9   2   3      472.45      480.11     25.81 o
  -8   2   3      311.72      297.74     19.32 o
  -7   2   3     1774.47     1801.98     45.62 o
  -6   2   3       16.70       41.95     11.98 o
  -5   2   3      241.01      360.66     31.08 o
  -4   2   3      785.23      825.80     25.95 o
  -3   2   3      934.46      870.59     24.20 o
  -2   2   3     5600.82     5845.48     58.70 o
  -1   2   3     1902.49     1971.19     41.39 o
   0   2   3     8401.62     8417.16    359.05 o
   1   2   3     2065.78     2165.86     26.46 o
   2   2   3     5564.70     5847.21    109.80 o
   3   2   3      986.51      951.31     22.59 o
   4   2   3      868.03      939.93     28.40 o
   5   2   3      306.51      435.76     18.51 o
   6   2   3        5.79       14.08     12.14 o
   7   2   3     1622.77     1731.24     43.87 o
   8   2   3      242.19      273.95     33.69 o
   9   2   3      431.42      468.28     51.76 o
  10   2   3      248.60      249.25     22.64 o
 -11   3   3       62.07      120.40     53.50 o
  -9   3   3      259.78      233.16     15.55 o
  -8   3   3     1375.19     1320.82     31.30 o
  -7   3   3      575.02      580.77     29.52 o
  -6   3   3     2686.53     2719.71     54.67 o
  -5   3   3      455.61      441.20     19.82 o
  -4   3   3     3739.38     3759.58     67.96 o
  -3   3   3     1360.75     1255.26     30.33 o
  -2   3   3     5754.57     5788.29     63.07 o
  -1   3   3     2321.14     2477.14     29.85 o
   0   3   3    10072.83    10237.39    219.32 o
   1   3   3     2235.47     2434.88     53.02 o
   2   3   3     5650.15     5621.85     67.61 o
   3   3   3     1301.73     1165.68     19.07 o
   4   3   3     3589.31     3582.49     55.01 o
   5   3   3      394.75      386.74     17.20 o
   6   3   3     2898.04     2894.62     59.20 o
   7   3   3      579.25      568.79     22.19 o
   8   3   3     1565.90     1577.59     35.56 o
   9   3   3      318.62      303.37     26.66 o
  10   3   3      250.06      280.22     52.64 o
 -11   4   3      341.24      407.19     58.51 o
 -10   4   3      176.34      217.88     20.93 o
  -9   4   3      755.36      745.16     27.65 o
  -8   4   3      140.37      115.83     12.06 o
  -7   4   3     1238.79     1239.40     20.08 o
  -6   4   3      329.00      359.11     21.00 o
  -5   4   3     2230.45     2227.97     33.05 o
  -4   4   3       99.02      119.46     13.06 o
  -3   4   3     5529.44     5530.13     61.29 o
  -2   4   3      498.21      498.70     16.01 o
  -1   4   3     8424.90     8467.36    147.60 o
   0   4   3     1381.15     1479.32     21.58 o
   1   4   3     8834.80     9107.86    140.49 o
   2   4   3      466.89      494.65     15.07 o
   3   4   3     5640.55     5816.83    114.85 o
   4   4   3      123.02      137.42     15.74 o
   5   4   3     2325.13     2287.29     25.98 o
   6   4   3      295.89      327.35     26.85 o
   7   4   3     1170.22     1221.04     24.24 o
   8   4   3      108.69      104.46     15.29 o
   9   4   3      809.88      790.50     26.10 o
  10   4   3      184.74       67.77     46.28 o
  11   4   3      357.43      372.67     48.62 o
 -10   5   3       48.69      -16.42     23.25 o
  -9   5   3      509.85      537.93     15.21 o
  -8   5   3      572.70      530.18     14.71 o
  -7   5   3      555.47      539.53     13.38 o
  -6   5   3      352.73      345.95     19.33 o
  -5   5   3      938.08     1051.12     42.45 o
  -4   5   3      195.55      150.39     15.21 o
  -3   5   3     8092.04     8475.07    110.56 o
  -2   5   3     1518.98     1433.41     59.29 o
  -1   5   3      692.60      652.08     18.86 o
   0   5   3     5227.45     5511.37     61.24 o
   1   5   3      721.43      764.78     15.24 o
   2   5   3     1374.01     1242.08     39.67 o
   3   5   3     8228.06     8692.57    103.48 o
   4   5   3      232.57      210.18     17.17 o
   5   5   3      973.95     1001.39     22.91 o
   6   5   3      359.86      370.14     21.23 o
   7   5   3      533.32      564.65     20.56 o
   8   5   3      616.25      544.03     34.67 o
   9   5   3      527.81      537.46     64.69 o
  10   5   3       56.22      157.26     64.89 o
 -10   6   3       17.68        2.69     23.99 o
  -9   6   3      514.89      428.64     34.41 o
  -8   6   3      314.31      293.02     31.38 o
  -7   6   3      983.37      956.08     24.39 o
  -6   6   3       67.19       56.27     50.44 o
  -5   6   3     4289.83     4239.58     61.62 o
  -4   6   3      893.31      972.16     24.51 o
  -3   6   3     1539.64     1490.71     31.80 o
  -2   6   3      274.45      272.74     15.43 o
  -1   6   3     8117.55     8021.74    104.98 o
   0   6   3       51.76        4.13     16.42 o
   1   6   3     8736.58     8868.49    135.81 o
   2   6   3      252.31      228.23     19.69 o
   3   6   3     2002.96     1976.04     70.40 o
   4   6   3      925.43      969.07     17.01 o
   5   6   3     4509.37     4316.40     62.70 o
   6   6   3       56.51       55.54     24.27 o
   7   6   3     1015.29     1062.25     25.29 o
   8   6   3      307.77      290.07     18.74 o
   9   6   3      522.82      500.44     28.44 o
  10   6   3       22.80       79.75     66.42 o
  11   6   3      248.09      197.66     35.08 o
 -10   7   3       53.89        2.49     44.05 o
  -9   7   3      326.92      316.38     19.74 o
  -8   7   3       96.56      111.85     40.65 o
  -7   7   3       86.95       96.63     17.80 o
  -6   7   3      429.01      504.13     28.16 o
  -5   7   3      240.85      278.98     48.03 o
  -4   7   3      161.49      196.22     23.07 o
  -3   7   3      387.44      343.18     30.52 o
  -2   7   3     1448.69     1522.82     26.94 o
  -1   7   3     1301.52     1396.39     26.02 o
   0   7   3     2923.49     3055.17     64.15 o
   1   7   3     1267.58     1392.87     35.02 o
   2   7   3     1599.54     1762.22     28.84 o
   3   7   3      373.44      322.45     29.75 o
   4   7   3      152.61      188.84     23.23 o
   5   7   3      195.58      200.73     12.69 o
   6   7   3      472.22      473.80     28.91 o
   7   7   3       53.68       69.58     29.97 o
   8   7   3      103.60      143.49     26.25 o
   9   7   3      330.80      310.88     68.99 o
  10   7   3       39.08       71.68     39.67 o
 -10   8   3       27.49       34.31     76.72 o
  -9   8   3      283.22      330.02     21.47 o
  -8   8   3        3.21       15.06     35.83 o
  -7   8   3      822.90      819.00     45.43 o
  -6   8   3      283.58      320.94     55.98 o
  -5   8   3     4833.47     4855.00     88.74 o
  -4   8   3      318.09      380.87     25.23 o
  -3   8   3     8694.71     8540.17    160.78 o
  -2   8   3      861.48      862.66     20.98 o
  -1   8   3     8363.32     8489.05     93.32 o
   0   8   3     1260.28     1433.03     23.28 o
   1   8   3     8319.60     8465.76     93.24 o
   2   8   3      832.44      826.86     20.09 o
   3   8   3     8541.96     8719.18    110.19 o
   4   8   3      347.64      406.18     17.42 o
   5   8   3     4580.28     4444.46     61.73 o
   6   8   3      246.91      256.62     19.25 o
   7   8   3      686.81      662.48     37.88 o
   8   8   3        0.94       15.49     24.90 o
   9   8   3      304.21      312.20     27.87 o
  10   8   3       30.60       60.46     37.49 o
 -10   9   3      284.04      313.82     90.57 o
  -9   9   3      125.36      224.95     52.64 o
  -8   9   3      753.79      716.96     36.54 o
  -7   9   3       62.43       52.19     28.29 o
  -6   9   3     1366.86     1367.90     41.43 o
  -5   9   3       19.53        0.77     22.00 o
  -4   9   3     1299.62     1403.53     43.94 o
  -3   9   3      208.56      234.70     48.79 o
  -2   9   3     3395.97     3360.65     47.57 o
  -1   9   3     1246.21     1218.30     30.95 o
   0   9   3     1718.93     1666.41     31.75 o
   1   9   3     1277.79     1390.50     44.80 o
   2   9   3     3685.55     3738.65     72.32 o
   3   9   3      187.26      177.54     16.88 o
   4   9   3     1374.95     1505.19     26.83 o
   5   9   3       33.59       10.74     17.54 o
   6   9   3     1205.02     1158.39     19.46 o
   7   9   3       81.50       75.93     19.44 o
   8   9   3      691.25      685.74     27.93 o
   9   9   3      127.51        1.67     46.26 o
  10   9   3      243.10      421.90     59.30 o
 -10  10   3      181.47       59.62     29.77 o
  -9  10   3      443.78      499.46     34.88 o
  -8  10   3      374.82      376.73     50.64 o
  -7  10   3      798.67      922.29     52.88 o
  -6  10   3      168.49      171.79     15.05 o
  -5  10   3      318.04      376.45     33.08 o
  -4  10   3      432.37      450.55     51.41 o
  -3  10   3     2041.05     2163.73     98.83 o
  -2  10   3      100.41       95.26     31.18 o
  -1  10   3      968.31      962.69     24.91 o
   0  10   3        3.83      -16.73     11.15 o
   1  10   3      775.29      757.56     21.29 o
   2  10   3      101.22      120.40     24.86 o
   3  10   3     1965.81     2107.94     33.44 o
   4  10   3      478.81      482.10     24.78 o
   5  10   3      399.61      413.84     30.89 o
   6  10   3      149.26      162.92     21.15 o
   7  10   3      791.46      765.16     29.74 o
   8  10   3      402.47      360.26     19.25 o
   9  10   3      434.13      401.86     32.48 o
  10  10   3      151.51       51.83     54.56 o
  -9  11   3       71.65       56.70     30.60 o
  -8  11   3      827.72      836.18     42.83 o
  -7  11   3      668.67      630.69     61.54 o
  -6  11   3     1056.90     1088.31     42.86 o
  -5  11   3      134.57      159.20     27.56 o
  -4  11   3     2702.31     2689.51    101.69 o
  -3  11   3      812.41      786.63     25.58 o
  -2  11   3     3192.73     3096.80     53.22 o
  -1  11   3      206.66      257.13     28.57 o
   0  11   3     4308.01     4188.00     63.41 o
   1  11   3      224.82      236.89     22.60 o
   2  11   3     2906.74     2826.86     36.14 o
   3  11   3      755.74      760.56     30.47 o
   4  11   3     2747.94     2819.07     64.36 o
   5  11   3      158.10      200.39     47.69 o
   6  11   3      984.73     1007.00     28.85 o
   7  11   3      697.75      607.95     20.35 o
   8  11   3      955.90     1095.88    105.44 o
   9  11   3       58.46       95.03     30.10 o
  -9  12   3        1.18       64.59     49.18 o
  -8  12   3        5.59       -9.33     43.47 o
  -7  12   3       66.45       14.82     17.43 o
  -6  12   3      417.86      365.26     21.10 o
  -5  12   3       47.50       51.50     27.53 o
  -4  12   3     1128.50     1101.75     55.27 o
  -3  12   3      625.01      668.76     40.08 o
  -2  12   3      273.60      264.91     25.53 o
  -1  12   3      441.86      447.92     31.70 o
   0  12   3       35.38       71.82     19.07 o
   1  12   3      437.48      471.02     29.00 o
   2  12   3      251.04      274.47     31.76 o
   3  12   3      616.98      622.90     29.95 o
   4  12   3     1214.51     1221.74     27.80 o
   5  12   3       46.29       35.72     31.93 o
   6  12   3      486.58      460.61     30.36 o
   7  12   3       65.74       30.32     23.11 o
   8  12   3        0.64       -2.50     65.65 o
   9  12   3        0.97       -5.93     36.21 o
  -9  13   3        8.23       -0.27     59.04 o
  -8  13   3      754.60      929.10     46.02 o
  -7  13   3       22.16      -39.16     49.18 o
  -6  13   3      466.06      550.96     49.61 o
  -5  13   3       10.81       25.53     20.61 o
  -4  13   3     2208.84     2055.81     45.92 o
  -3  13   3       34.35       30.84     28.82 o
  -2  13   3     2609.72     2638.71     56.07 o
  -1  13   3       52.13       37.21     24.33 o
   0  13   3     4658.33     4518.88     57.31 o
   1  13   3       63.97       20.81     16.20 o
   2  13   3     2493.79     2564.56     47.92 o
   3  13   3       40.65       35.72     56.77 o
   4  13   3     2230.43     2104.73     70.81 o
   5  13   3        6.05      -25.51     17.00 o
   6  13   3      400.24      505.65     28.06 o
   7  13   3       20.55       54.47     28.47 o
   8  13   3      783.12      976.52    181.97 o
   9  13   3        5.34      -11.91     31.58 o
  -7  14   3      305.62      354.04     34.93 o
  -6  14   3       53.41       36.92     53.22 o
  -5  14   3      348.08      415.20     45.08 o
  -4  14   3      111.76      142.87     24.42 o
  -3  14   3     1562.37     1566.04     36.90 o
  -2  14   3     1962.39     2040.38     48.07 o
  -1  14   3     1000.07     1039.70     49.67 o
   0  14   3        8.07       25.28     23.53 o
   1  14   3     1004.13     1017.48     42.49 o
   2  14   3     1948.36     2002.93     33.01 o
   3  14   3     1542.59     1586.65     29.69 o
   4  14   3      100.32       87.00     17.18 o
   5  14   3      378.95      465.11     25.48 o
   6  14   3       76.04       23.53     23.14 o
   7  14   3      302.73      320.05     34.05 o
   8  14   3       54.27       43.17     30.49 o
  -8  15   3      307.72      581.23     61.94 o
  -7  15   3      120.84      262.75     48.25 o
  -6  15   3       71.18      167.82     45.61 o
  -5  15   3      167.73      196.03     35.91 o
  -4  15   3      754.10      756.17     28.41 o
  -3  15   3      221.68      218.11     28.63 o
  -2  15   3      351.95      389.14     36.73 o
  -1  15   3       79.27      137.50     44.78 o
   0  15   3       20.61       54.43     29.95 o
   1  15   3       67.51       43.85     35.24 o
   2  15   3      418.02      404.54     21.40 o
   3  15   3      223.84      180.27     34.60 o
   4  15   3      724.34      740.22     55.64 o
   5  15   3      165.30      180.91     29.48 o
   6  15   3       43.24       40.92     49.04 o
   7  15   3      116.92      124.35     56.74 o
   8  15   3      301.17      358.48    114.32 o
  -7  16   3      675.39      893.44     66.07 o
  -6  16   3      299.53      277.83     49.69 o
  -4  16   3       35.04       64.52     24.41 o
  -3  16   3     1152.24     1153.03     37.09 o
  -2  16   3      171.11      226.87     65.92 o
  -1  16   3      515.32      557.50     62.16 o
   0  16   3       44.37      120.29     24.63 o
   1  16   3      587.13      622.50     24.54 o
   2  16   3      171.46      164.00     17.68 o
   3  16   3     1233.44     1303.26     62.43 o
   4  16   3       26.73      -33.31     26.47 o
   5  16   3      676.06      686.36     82.89 o
   6  16   3      315.64      357.03     62.59 o
   7  16   3      597.83      564.29     66.91 o
  -6  17   3      111.95      182.71     43.99 o
  -4  17   3       11.91       38.09     30.07 o
  -3  17   3       18.29       67.10     36.84 o
  -2  17   3      341.21      415.61     20.31 o
  -1  17   3       48.43       45.06     16.68 o
   0  17   3      265.62      343.01     50.29 o
   1  17   3       51.24       35.60     24.18 o
   2  17   3      365.79      359.04     27.05 o
   3  17   3       17.90       56.49     34.91 o
   4  17   3       22.44       33.58     32.32 o
   5  17   3      269.79      195.57     46.26 o
  -6  18   3        5.28      -40.38     26.92 o
  -3  18   3      582.45      629.83     94.56 o
  -2  18   3       60.56       36.17     42.47 o
  -1  18   3     1233.87     1225.98     32.78 o
   0  18   3      567.46      484.52     27.39 o
   1  18   3     1256.65     1251.02     64.46 o
   4  18   3       19.43       -3.20     28.26 o
  -2  19   3      168.96       60.50     31.92 o
  -1  19   3      108.38       61.84     36.07 o
   0  19   3      113.40      120.02     38.65 o
   1  19   3      103.32      280.89     41.57 o
   2  19   3      161.70      176.50     33.73 o
   5  19   3      180.79      251.89     51.08 o
  -3  20   3       84.50      121.19     40.04 o
  -2  20   3       38.88       16.84     41.15 o
   2  20   3       34.29       38.83     42.08 o
  -1  21   3       17.48      136.27     43.47 o
   0   0   4       78.26       76.88     15.08 o
   1   0   4    21132.26    21268.08    310.16 o
   2   0   4      414.12      391.93     16.99 o
   3   0   4    14652.24    14974.42    181.37 o
   4   0   4     4043.85     4082.40     43.70 o
   5   0   4      504.36      395.58     10.54 o
   6   0   4     1355.23     1459.80     28.88 o
   7   0   4     2740.23     2798.67     41.80 o
   8   0   4      249.11      245.48     20.81 o
   9   0   4      406.32      448.34     24.51 o
  10   0   4       42.64       30.72     40.92 o
 -11   1   4      439.18      412.29     52.29 o
 -10   1   4        0.48       31.70     22.25 o
  -9   1   4       85.75       84.51     18.91 o
  -8   1   4      337.62      347.72     16.29 o
  -7   1   4      280.29      291.88     18.61 o
  -6   1   4      314.77      337.13     31.70 o
  -5   1   4      262.80      298.10     22.39 o
  -4   1   4      172.38      186.53     11.78 o
  -3   1   4      186.57      167.72     43.24 o
  -2   1   4      317.52      288.28     30.03 o
  -1   1   4     5917.44     6124.00     87.25 o
   0   1   4     3088.86     3032.42     88.67 o
   1   1   4     5695.62     6046.22     92.88 o
   2   1   4      276.71      253.23     10.85 o
   3   1   4      184.69      165.10     10.42 o
   4   1   4      141.50      111.55      9.53 o
   5   1   4      206.13      231.55     18.35 o
   6   1   4      279.97      319.74     13.39 o
   7   1   4      283.51      301.05     16.79 o
   8   1   4      311.21      391.73     43.90 o
   9   1   4       54.61       30.52     23.09 o
  10   1   4        6.25      -23.83     18.78 o
 -11   2   4      158.01      320.24     52.66 o
 -10   2   4       59.73      121.70     41.06 o
  -9   2   4      448.68      423.41     20.02 o
  -8   2   4      651.11      646.77     18.70 o
  -7   2   4     1899.13     1845.78     55.08 o
  -6   2   4     1037.98     1020.30     37.17 o
  -5   2   4     3874.39     3908.54     43.31 o
  -4   2   4     2332.85     2419.12     51.92 o
  -3   2   4     3831.00     3644.95     43.01 o
  -2   2   4      922.67      944.14     13.83 o
  -1   2   4     6137.59     6142.89     88.77 o
   1   2   4     6991.22     6928.46     88.34 o
   2   2   4      812.42      808.82     18.15 o
   3   2   4     3850.00     3630.48     42.24 o
   4   2   4     2112.72     2107.75     28.49 o
   5   2   4     3869.30     3842.22     36.60 o
   6   2   4     1028.95     1097.44     29.97 o
   7   2   4     1911.94     1938.64     39.29 o
   8   2   4      708.87      733.01     29.26 o
   9   2   4      572.92      588.13     25.86 o
  10   2   4       94.18       95.79     53.57 o
 -11   3   4      234.58      251.85     56.93 o
 -10   3   4      165.55      145.69     18.14 o
  -9   3   4       29.99       79.84     35.73 o
  -8   3   4      280.91      316.13     20.59 o
  -7   3   4       83.86      103.46     17.10 o
  -6   3   4      151.54      172.81     20.83 o
  -5   3   4      672.56      611.43     13.90 o
  -4   3   4     2358.17     2278.39     61.60 o
  -3   3   4     6084.46     6449.21     97.87 o
  -2   3   4     7865.50     7861.20    105.49 o
  -1   3   4      488.80      562.97     22.00 o
   0   3   4     1747.75     1886.35     33.30 o
   1   3   4      329.42      341.27     25.26 o
   2   3   4     7952.66     8031.24    198.46 o
   3   3   4     6607.65     6981.74    150.29 o
   4   3   4     2630.21     2480.90     35.82 o
   5   3   4      704.83      644.05     18.26 o
   6   3   4      188.95      210.50     39.48 o
   7   3   4       68.24       51.21     10.66 o
   8   3   4      252.22      308.54     14.57 o
   9   3   4       31.23       16.61     29.76 o
  10   3   4      149.30      119.34     85.84 o
 -10   4   4      150.26      129.54     21.71 o
  -9   4   4      272.30      243.09     17.96 o
  -8   4   4       31.44       55.29     16.78 o
  -7   4   4     1078.03     1087.60     32.43 o
  -6   4   4      101.27       92.17     16.45 o
  -5   4   4     1966.22     2081.58     53.14 o
  -4   4   4     1827.51     1825.07     39.44 o
  -3   4   4     4662.75     5252.67     58.91 o
  -2   4   4     4466.28     4484.90     69.42 o
  -1   4   4      148.29      163.32     11.02 o
   0   4   4      460.68      458.56     22.21 o
   1   4   4      151.90      170.42     12.44 o
   2   4   4     4370.86     4325.97     49.40 o
   3   4   4     4415.56     5010.07     56.87 o
   4   4   4     1891.85     1880.68     33.87 o
   5   4   4     2008.08     2054.27     35.99 o
   6   4   4      157.57      144.18     22.91 o
   7   4   4     1146.76     1166.06     33.50 o
   8   4   4       54.64       96.14     29.20 o
   9   4   4      328.33      332.88     31.74 o
  10   4   4      162.94      114.23     52.43 o
  11   4   4      133.42       36.38     52.43 o
 -10   5   4      241.14      289.71     28.58 o
  -9   5   4      319.51      303.60     19.46 o
  -8   5   4      538.56      504.32     26.34 o
  -7   5   4     1293.21     1289.65     26.71 o
  -6   5   4     1113.46     1134.52     19.09 o
  -5   5   4     2375.03     2378.10     29.63 o
  -4   5   4     1445.81     1333.10     20.63 o
  -3   5   4     1644.13     1671.22     31.04 o
  -2   5   4     4593.20     4545.59     66.68 o
  -1   5   4     6309.07     6165.67    111.09 o
   0   5   4     3134.47     3054.52     51.23 o
   1   5   4     6069.81     5961.96     76.79 o
   2   5   4     4648.33     4554.46     57.49 o
   3   5   4     1869.39     1820.89     25.59 o
   4   5   4     1564.34     1418.33     21.65 o
   5   5   4     2477.09     2469.83     36.30 o
   6   5   4     1097.00     1110.07     20.71 o
   7   5   4     1187.90     1229.97     38.84 o
   8   5   4      511.46      494.35     57.70 o
   9   5   4      353.78      336.03     27.61 o
  10   5   4      210.09      179.72     19.32 o
  11   5   4        5.25      -23.43     51.87 o
 -10   6   4      135.36      111.17     27.75 o
  -9   6   4      173.83      181.63     16.05 o
  -8   6   4      146.37      136.79     31.50 o
  -7   6   4      131.21      167.34     23.05 o
  -6   6   4      935.27      962.38     21.73 o
  -5   6   4      885.13      964.93     26.37 o
  -4   6   4     2127.60     2191.35     38.85 o
  -3   6   4     1417.34     1517.01     41.31 o
  -2   6   4     1632.11     1761.23     27.34 o
  -1   6   4     4594.53     4795.67    104.77 o
   0   6   4     1274.58     1189.55     20.97 o
   1   6   4     4557.83     4851.19     55.98 o
   2   6   4     1618.06     1714.85     37.11 o
   3   6   4     1474.04     1554.75     26.33 o
   4   6   4     2178.68     2196.80     30.16 o
   5   6   4      882.78      860.73     17.79 o
   6   6   4      965.46     1008.37     33.05 o
   7   6   4      135.93      149.13     18.22 o
   8   6   4      159.75      109.48     46.62 o
   9   6   4      170.47      141.18     48.30 o
  10   6   4      145.13      108.70     19.69 o
 -10   7   4      235.78      211.67     31.64 o
  -9   7   4      266.51      225.50     26.57 o
  -8   7   4     1156.26     1074.00     39.07 o
  -7   7   4      546.05      500.08     17.57 o
  -6   7   4     3276.36     3305.08     46.03 o
  -5   7   4     1334.65     1369.05     40.79 o
  -4   7   4     3783.46     3809.78     83.11 o
  -3   7   4     3487.68     3534.05     64.10 o
  -2   7   4     3923.16     3890.54     84.74 o
  -1   7   4     3317.36     3286.23     40.83 o
   0   7   4     4805.31     4826.65     97.91 o
   1   7   4     3430.93     3385.67     59.87 o
   2   7   4     4389.63     4505.98    110.91 o
   3   7   4     3198.57     3289.60     45.71 o
   4   7   4     3912.22     3947.97     48.23 o
   5   7   4     1366.54     1329.64     27.45 o
   6   7   4     3150.67     3074.88     66.28 o
   7   7   4      506.11      460.62     29.14 o
   8   7   4     1141.85     1105.31    108.92 o
   9   7   4      322.77      325.56     46.51 o
  10   7   4      238.53      334.18     67.93 o
 -10   8   4       64.05      113.31     42.01 o
  -9   8   4      179.41      162.35     37.45 o
  -8   8   4      167.22      164.85     42.02 o
  -7   8   4      454.88      445.08     37.86 o
  -6   8   4      190.80      154.70     29.08 o
  -5   8   4     1586.27     1562.56     43.50 o
  -4   8   4      386.31      383.07     23.91 o
  -3   8   4      824.36      816.20     59.98 o
  -2   8   4      641.93      637.42     34.70 o
  -1   8   4       46.04       57.49     17.83 o
   0   8   4       55.86       66.86     11.41 o
   1   8   4       79.94       81.00     12.29 o
   2   8   4      755.56      757.35     23.86 o
   3   8   4      908.19      897.34     22.37 o
   4   8   4      402.23      413.87     24.17 o
   5   8   4     1621.02     1581.34     34.26 o
   6   8   4      206.73      204.51     15.87 o
   7   8   4      452.28      443.29     14.25 o
   8   8   4      182.54      163.51     19.84 o
   9   8   4      143.36      117.20     36.61 o
  10   8   4       54.13      193.57     57.12 o
 -10   9   4      126.00      123.39     27.10 o
  -9   9   4      313.90      269.04     30.50 o
  -8   9   4      326.22      349.73     46.79 o
  -7   9   4      395.92      341.25     32.80 o
  -6   9   4      787.54      777.11     27.67 o
  -5   9   4     1026.75     1003.49     37.81 o
  -4   9   4     2693.40     2730.28     34.51 o
  -3   9   4     2582.74     2628.90     76.78 o
  -2   9   4      132.92      143.95     20.10 o
  -1   9   4     2551.82     2538.50     44.66 o
   0   9   4      502.32      484.35     16.81 o
   1   9   4     2726.88     2791.56     41.78 o
   2   9   4      230.50      228.84     17.84 o
   3   9   4     2526.14     2580.11     44.88 o
   4   9   4     2688.92     2600.25     37.30 o
   5   9   4     1206.52     1135.34     27.71 o
   6   9   4      670.69      635.69     15.99 o
   7   9   4      400.84      367.45     21.04 o
   8   9   4      335.26      433.63     60.31 o
   9   9   4      318.27      317.92     54.75 o
  10   9   4      149.05      151.21     55.49 o
 -10  10   4      103.34      156.86     47.93 o
  -9  10   4      212.52      266.13     32.59 o
  -8  10   4      433.63      411.20     88.72 o
  -7  10   4      290.74      499.69     80.81 o
  -6  10   4      583.03      600.91     20.29 o
  -5  10   4      178.75      136.24     19.01 o
  -4  10   4     1270.72     1268.12     26.11 o
  -3  10   4      523.50      573.46     56.97 o
  -2  10   4     1751.61     1783.87     28.51 o
  -1  10   4     1426.65     1481.35     25.63 o
   0  10   4     1377.60     1319.96     24.82 o
   1  10   4     1370.56     1429.60     25.24 o
   2  10   4     1719.78     1666.29     42.29 o
   3  10   4      432.71      421.03     27.31 o
   4  10   4     1264.60     1200.29     28.36 o
   5  10   4      204.85      210.84     27.89 o
   6  10   4      684.10      625.95     26.03 o
   7  10   4      302.01      299.31     30.04 o
   8  10   4      497.13      441.19     74.34 o
   9  10   4      255.43      315.32     56.14 o
  10  10   4      110.01       85.33     40.04 o
  -9  11   4       53.10       21.19     32.13 o
  -8  11   4       51.48      -20.94     22.78 o
  -7  11   4      333.12      384.87     41.71 o
  -6  11   4      211.37      234.41     52.01 o
  -5  11   4      786.24      762.52     31.58 o
  -4  11   4      209.30      331.57     86.73 o
  -3  11   4     1240.62     1214.43     76.53 o
  -2  11   4      733.93      704.90     28.77 o
  -1  11   4      185.90      130.99     15.36 o
   0  11   4     1420.16     1528.37     29.82 o
   1  11   4      151.54      174.16     23.70 o
   2  11   4      658.32      611.87     16.97 o
   3  11   4     1209.73     1151.04     25.03 o
   4  11   4      193.23      186.42     15.55 o
   5  11   4      840.67      799.01     33.74 o
   6  11   4      253.90      261.26     15.57 o
   7  11   4      312.44      275.31     35.90 o
   8  11   4       36.44      182.07     38.83 o
   9  11   4       32.72       13.27     47.28 o
  -9  12   4      509.40      633.46     39.79 o
  -8  12   4      729.28      677.98     73.84 o
  -7  12   4     1813.05     1776.34     57.56 o
  -6  12   4      969.77      986.91     51.14 o
  -5  12   4      950.40      990.44     46.54 o
  -4  12   4     1556.32     1510.56     57.09 o
  -3  12   4     1610.27     1561.31     40.09 o
  -2  12   4     1181.40     1286.89     37.52 o
  -1  12   4      621.71      615.38     48.39 o
   0  12   4     2170.70     2117.19     41.08 o
   1  12   4      681.43      642.77     32.79 o
   2  12   4     1083.54     1094.93     23.99 o
   3  12   4     1508.45     1460.17     28.73 o
   4  12   4     1373.66     1395.86     28.47 o
   5  12   4      955.51     1001.55     28.25 o
   6  12   4      903.27      813.09     37.39 o
   7  12   4     1771.64     1807.88    169.88 o
   8  12   4      688.36      713.89    142.67 o
   9  12   4      514.84      412.71     57.07 o
  -9  13   4      273.83      289.43     42.13 o
  -8  13   4        3.32       60.64     43.80 o
  -7  13   4       63.28       99.23     76.09 o
  -6  13   4      342.15      382.72     52.36 o
  -5  13   4      157.90      213.05     40.02 o
  -4  13   4       82.36      102.14     43.19 o
  -3  13   4      643.79      684.82     56.63 o
  -2  13   4       25.37      119.98     67.09 o
  -1  13   4     1327.41     1270.50     40.16 o
   0  13   4       54.97       10.74     21.75 o
   1  13   4     1359.68     1327.88     39.32 o
   2  13   4       39.38       -5.32     13.84 o
   3  13   4      638.62      629.65     28.11 o
   4  13   4       61.47      107.56     25.07 o
   5  13   4      195.12      256.15     47.19 o
   6  13   4      364.33      316.41     18.74 o
   7  13   4       62.80      155.77     31.29 o
   8  13   4        1.40        2.09    118.20 o
   9  13   4      224.54      246.09     59.02 o
  -8  14   4      174.12      256.12     41.06 o
  -7  14   4      189.14       53.87     44.96 o
  -6  14   4      224.35      302.56     47.84 o
  -5  14   4      374.30      398.33     41.21 o
  -4  14   4      306.25      311.90     21.95 o
  -3  14   4     1848.78     1809.01     42.70 o
  -2  14   4      257.18      306.21     27.41 o
  -1  14   4      507.01      483.22     21.20 o
   0  14   4      707.47      669.09     20.51 o
   1  14   4      609.21      598.64     38.16 o
   2  14   4      292.14      310.16     21.50 o
   3  14   4     1803.90     1706.78     52.44 o
   4  14   4      292.27      301.34     29.48 o
   5  14   4      409.12      380.34     55.40 o
   6  14   4      264.90      122.98     47.05 o
   7  14   4      166.47      118.69     50.57 o
   8  14   4      177.49      224.90     40.05 o
  -8  15   4       88.78      150.91     93.31 o
  -7  15   4       50.46       49.09     40.41 o
  -6  15   4      786.30      742.88     51.59 o
  -5  15   4      368.82      339.31     39.76 o
  -4  15   4      738.10      711.39     36.79 o
  -3  15   4      659.13      650.65     32.59 o
  -2  15   4      307.22      256.38     22.79 o
  -1  15   4       99.49       95.95     23.57 o
   0  15   4      247.07      232.51     31.11 o
   1  15   4      140.71      145.51     31.89 o
   2  15   4      381.32      377.90     22.57 o
   3  15   4      604.16      486.86     40.24 o
   4  15   4      827.14      825.40     56.57 o
   5  15   4      320.35      297.24     31.75 o
   6  15   4      739.11      660.70     64.21 o
   7  15   4       36.78      -62.22     41.48 o
   8  15   4       77.88      206.00    211.25 o
  -7  16   4       46.25        4.41     44.40 o
  -6  16   4      277.55      213.81     33.74 o
  -4  16   4      240.58      205.54     58.14 o
  -3  16   4      405.23      340.10     28.70 o
  -2  16   4       96.31      127.07     18.74 o
  -1  16   4      815.86      692.04     29.31 o
   0  16   4      302.79      352.79     21.39 o
   1  16   4      856.04      872.33     62.91 o
   2  16   4       81.95       99.29     19.17 o
   3  16   4      450.78      455.62     53.02 o
   4  16   4      210.75      219.84     28.25 o
   5  16   4       55.21      179.66     82.31 o
   6  16   4      272.68      190.56     45.15 o
   7  16   4       35.86      -73.84     49.23 o
  -6  17   4      263.81      218.41     33.85 o
  -5  17   4      387.81      386.63     52.34 o
  -3  17   4      453.05      445.26     24.66 o
  -2  17   4      289.86      330.62     17.79 o
  -1  17   4     1889.18     1860.57     33.15 o
   0  17   4      384.76      356.17     25.97 o
   1  17   4     1813.77     1765.30     60.95 o
   2  17   4      289.72      347.53     22.71 o
   3  17   4      368.77      432.01    101.47 o
   4  17   4      578.07      591.78     51.75 o
   5  17   4      385.03      310.68     62.36 o
   6  17   4      235.95      367.19     65.24 o
  -6  18   4      169.15       28.16     44.82 o
  -5  18   4       48.38       55.12     44.54 o
  -3  18   4      209.12      261.87     30.14 o
  -2  18   4      199.17      145.70     31.29 o
  -1  18   4       87.72       43.17     16.13 o
   0  18   4      111.01      144.40     36.39 o
   1  18   4       90.10      236.23     49.37 o
   2  18   4      190.38      178.91     61.85 o
   3  18   4      223.22      126.62     35.73 o
   5  18   4       56.68       -5.06     42.69 o
  -5  19   4      250.55      185.17     48.53 o
  -3  19   4       15.98      180.63     46.07 o
  -2  19   4      416.02      404.35     59.74 o
  -1  19   4      217.89      219.88     94.47 o
   0  19   4      734.18      649.92     42.73 o
   1  19   4      247.74      418.60     51.04 o
   4  19   4      562.41      450.62     53.91 o
  -3  20   4      253.34      136.50     47.42 o
  -2  20   4       42.57       98.88     29.10 o
  -1  20   4      152.34      176.58     59.57 o
  -1  21   4       69.57       50.53     41.71 o
   1  21   4       79.19       84.86     43.47 o
   1   0   5      599.62      707.05     37.56 o
   2   0   5      518.94      581.94     30.00 o
   3   0   5      574.79      509.07     14.76 o
   4   0   5      681.31      695.63     22.52 o
   5   0   5      127.19      115.93     15.50 o
   6   0   5        0.12       11.64     14.36 o
   7   0   5      668.74      615.61     29.52 o
   8   0   5      217.58      199.84     25.52 o
   9   0   5      243.99      311.86     23.24 o
  10   0   5       31.11      -28.43     18.95 o
  11   0   5      509.74      700.98     66.95 o
 -11   1   5      423.94      541.74     68.53 o
 -10   1   5      161.72      227.71     90.66 o
  -9   1   5      152.28      110.02     25.68 o
  -8   1   5      422.36      448.17     16.51 o
  -7   1   5     2303.54     2366.70     34.26 o
  -6   1   5      710.50      682.61     17.26 o
  -5   1   5     6806.94     6773.90    114.87 o
  -4   1   5      570.37      580.24     15.16 o
  -3   1   5     7363.07     7342.22    164.36 o
  -2   1   5     3335.68     3348.04     78.98 o
  -1   1   5     5375.14     5343.10    102.55 o
   1   1   5     5863.69     5800.74    128.41 o
   2   1   5     3086.74     2970.39     49.62 o
   3   1   5     7689.67     7592.73    101.72 o
   4   1   5      486.92      508.60     18.83 o
   5   1   5     6819.60     6647.33     90.92 o
   6   1   5      641.62      654.69     28.28 o
   7   1   5     2148.02     2227.18     36.94 o
   8   1   5      391.75      387.15     19.06 o
   9   1   5      132.60      133.97     24.11 o
  10   1   5      131.36      150.53     46.97 o
 -11   2   5       11.99      123.88     56.84 o
  -9   2   5       76.66       92.59     24.79 o
  -8   2   5       37.27       18.39     28.14 o
  -7   2   5      202.50      201.52     20.70 o
  -6   2   5     1208.08     1186.80     26.43 o
  -5   2   5      787.77      824.04     19.29 o
  -4   2   5     3182.20     3270.63     48.17 o
  -3   2   5     4156.03     4284.61     90.96 o
  -2   2   5     4467.39     4543.90     81.25 o
  -1   2   5      515.17      543.02     17.96 o
   0   2   5        4.73       40.51     18.46 o
   1   2   5      492.72      474.10     14.43 o
   2   2   5     4142.76     4149.94     57.73 o
   3   2   5     4274.93     4356.60     66.13 o
   4   2   5     3107.36     3094.21     35.07 o
   5   2   5      726.48      748.28     19.31 o
   6   2   5     1164.50     1249.24     26.56 o
   7   2   5      230.02      261.69     24.88 o
   8   2   5       13.24       59.89     25.15 o
   9   2   5       77.58       81.02     46.33 o
  10   2   5       31.05       37.03     23.77 o
 -11   3   5       56.06      -22.46     53.59 o
 -10   3   5       12.01      -28.16     19.26 o
  -9   3   5      452.41      459.34     28.21 o
  -8   3   5      711.65      715.33     33.28 o
  -7   3   5      954.97      920.31     28.04 o
  -6   3   5      572.14      557.30     20.61 o
  -5   3   5     2161.94     2180.35     82.03 o
  -4   3   5     1543.89     1554.28     30.33 o
  -3   3   5     6060.82     6321.81     76.54 o
  -2   3   5      711.44      667.36     18.69 o
  -1   3   5     2529.62     2725.20     81.52 o
   0   3   5      220.16      319.36     32.58 o
   1   3   5     2140.29     2211.18     63.92 o
   2   3   5      626.71      619.86     25.19 o
   3   3   5     5510.49     5657.49     63.29 o
   4   3   5     1549.49     1522.55     51.50 o
   5   3   5     2303.16     2273.04     35.15 o
   6   3   5      546.53      569.99     22.12 o
   7   3   5     1024.93     1055.28     29.13 o
   8   3   5      769.23      747.25     25.26 o
   9   3   5      508.71      510.62     22.75 o
  10   3   5        3.89      -24.73     43.66 o
  11   3   5       40.82       30.20     37.63 o
 -10   4   5      317.08      328.40     27.93 o
  -9   4   5      160.25      183.01     36.50 o
  -8   4   5      654.72      664.16     20.77 o
  -7   4   5     1344.97     1359.47     35.56 o
  -6   4   5     2161.94     2190.42     37.05 o
  -5   4   5      187.22      256.61     41.45 o
  -4   4   5      799.33      662.88     17.29 o
  -3   4   5     4310.19     4642.15     60.57 o
  -2   4   5     3700.07     3496.17     74.28 o
  -1   4   5      730.85      738.38     24.31 o
   0   4   5      806.66      803.25     23.37 o
   1   4   5      741.25      804.52     29.11 o
   2   4   5     3758.95     3514.28     50.58 o
   3   4   5     4469.13     4826.80     78.99 o
   4   4   5     1027.35      916.86     23.95 o
   5   4   5      214.62      249.52     22.48 o
   6   4   5     2102.01     2116.92     48.48 o
   7   4   5     1335.49     1354.94     25.34 o
   8   4   5      556.36      610.47     31.17 o
   9   4   5      168.48      139.55     23.30 o
  10   4   5      343.38      424.45     48.25 o
  11   4   5       44.04      -60.06     40.04 o
 -10   5   5       38.46       93.03     25.75 o
  -9   5   5      136.93      105.33     15.62 o
  -8   5   5      584.97      553.35     25.30 o
  -7   5   5      230.24      257.72     18.66 o
  -6   5   5      482.08      481.46     19.79 o
  -5   5   5      333.00      378.42     43.39 o
  -4   5   5      531.35      562.51     34.90 o
  -3   5   5     1472.83     1634.34     38.68 o
  -2   5   5     1890.23     2079.92     27.25 o
  -1   5   5      466.91      480.29     21.27 o
   0   5   5     2328.89     2280.64     38.40 o
   1   5   5      513.61      550.06     44.44 o
   2   5   5     1884.40     2020.67     34.97 o
   3   5   5     1335.53     1512.38     24.85 o
   4   5   5      593.98      578.63     33.62 o
   5   5   5      318.72      286.80     18.54 o
   6   5   5      441.84      407.58     15.92 o
   7   5   5      219.93      254.15     36.01 o
   8   5   5      601.88      586.38     19.81 o
   9   5   5      144.18      130.60     38.95 o
  10   5   5       37.05       39.54     25.45 o
  11   5   5       26.92       38.97     40.78 o
 -10   6   5      318.33      227.21     32.06 o
  -9   6   5       48.65       40.12     32.41 o
  -8   6   5      909.12      870.90     18.30 o
  -7   6   5      480.10      491.35     13.23 o
  -6   6   5     6378.61     6416.63    141.42 o
  -5   6   5      119.32      144.69     10.25 o
  -4   6   5     4518.41     4452.38     62.39 o
  -3   6   5       99.68       58.84     14.74 o
  -2   6   5    11244.08    11599.61    175.66 o
  -1   6   5     1280.55     1296.72     60.48 o
   0   6   5     3561.84     3431.97     70.61 o
   1   6   5     1270.70     1276.38     49.67 o
   2   6   5    11115.36    11293.82    133.69 o
   3   6   5      142.76      133.95     24.15 o
   4   6   5     4648.84     4602.03     58.96 o
   5   6   5      117.48      169.17     36.31 o
   6   6   5     6423.21     6265.09     88.00 o
   7   6   5      429.85      483.61     25.04 o
   8   6   5      902.37      875.01     31.15 o
   9   6   5       34.08       26.33     35.08 o
  10   6   5      358.06      413.13     77.37 o
 -10   7   5      149.41      183.78     33.73 o
  -9   7   5        2.53       -4.90     16.65 o
  -8   7   5      390.40      383.94     17.10 o
  -7   7   5      105.98      102.59     15.43 o
  -6   7   5      167.91      220.92     20.70 o
  -5   7   5      120.31      127.69     17.93 o
  -4   7   5     1564.99     1615.23     37.30 o
  -3   7   5      359.59      299.16     21.10 o
  -2   7   5     1511.98     1524.06     51.54 o
  -1   7   5      645.43      682.83     38.09 o
   0   7   5      192.90      175.92     15.36 o
   1   7   5      602.10      643.33     15.88 o
   2   7   5     1517.94     1485.37     26.68 o
   3   7   5      412.19      334.76     15.23 o
   4   7   5     1603.71     1623.05     26.39 o
   5   7   5      120.97      137.45     19.66 o
   6   7   5      195.01      209.20     33.92 o
   7   7   5      123.03      107.66     13.93 o
   8   7   5      422.03      444.67     31.03 o
   9   7   5        4.23      -34.28     22.86 o
  10   7   5      132.73      109.31     39.95 o
 -10   8   5      234.37      286.60     36.79 o
  -9   8   5        8.85      -17.93     16.24 o
  -8   8   5      525.62      515.98     17.74 o
  -7   8   5       50.89       77.13     25.72 o
  -6   8   5     1895.54     1864.27     31.56 o
  -5   8   5      222.54      276.53     27.92 o
  -4   8   5     2450.54     2461.71     34.39 o
  -3   8   5      617.05      670.79     18.08 o
  -2   8   5     3370.19     3233.07     64.27 o
  -1   8   5      348.50      381.16     16.07 o
   0   8   5       48.17       -2.60     16.31 o
   1   8   5      396.86      438.06     22.43 o
   2   8   5     3400.70     3201.25     67.86 o
   3   8   5      704.11      706.44     21.72 o
   4   8   5     2587.49     2518.44     47.03 o
   5   8   5      188.69      198.65     17.78 o
   6   8   5     1920.42     1818.72     31.95 o
   8   8   5      523.93      516.49     45.89 o
   9   8   5       16.69      -77.53     51.69 o
  10   8   5      260.70      298.43     64.93 o
 -10   9   5       38.35       79.82     62.20 o
  -9   9   5      229.24      213.25     92.12 o
  -8   9   5      400.50      356.42     36.96 o
  -7   9   5      728.40      692.13     34.02 o
  -6   9   5      547.02      584.64     44.42 o
  -5   9   5      571.62      582.46     27.61 o
  -4   9   5      661.12      649.60     34.10 o
  -3   9   5     1251.36     1208.92     23.96 o
  -2   9   5      505.21      489.28     19.63 o
  -1   9   5      440.80      408.88     31.47 o
   0   9   5      712.47      731.53     17.90 o
   1   9   5      502.26      483.52     24.79 o
   2   9   5      443.04      402.14     32.46 o
   3   9   5     1230.20     1169.05     48.48 o
   4   9   5      677.19      675.13     20.22 o
   5   9   5      600.64      556.27     16.76 o
   6   9   5      516.02      501.02     24.77 o
   7   9   5      865.66      814.48     42.39 o
   8   9   5      389.73      426.70     44.55 o
   9   9   5      251.38      263.03     55.68 o
  10   9   5       53.40       75.74     31.23 o
  -9  10   5       55.25      -37.92     26.99 o
  -8  10   5      392.66      432.60     60.02 o
  -7  10   5      163.28      106.62     35.82 o
  -6  10   5      336.64      351.17     20.85 o
  -5  10   5      398.71      395.65     16.16 o
  -4  10   5     1178.44     1219.37     31.61 o
  -3  10   5     1092.26     1124.16     36.78 o
  -2  10   5     2849.33     2810.19     53.00 o
  -1  10   5      559.63      660.48     23.50 o
   0  10   5      441.52      407.04     16.75 o
   1  10   5      608.01      686.53     27.04 o
   2  10   5     2574.89     2676.50     47.81 o
   3  10   5     1117.74     1121.87     38.44 o
   4  10   5     1161.40     1103.98     61.93 o
   5  10   5      386.52      413.00     26.74 o
   6  10   5      334.42      322.67     13.98 o
   7  10   5      153.57      152.18     19.21 o
   8  10   5      384.05      397.64     66.91 o
   9  10   5       55.85      222.66     43.20 o
  -9  11   5      738.33      635.06     71.27 o
  -8  11   5      218.33      191.02     34.15 o
  -7  11   5     2314.08     2373.26    163.27 o
  -6  11   5       50.78       51.48     15.51 o
  -5  11   5     1479.02     1430.26     34.19 o
  -4  11   5       37.29       47.93     20.93 o
  -3  11   5     1360.49     1287.98     36.34 o
  -2  11   5        0.56      -15.53     17.79 o
  -1  11   5     1259.08     1299.74     25.06 o
   0  11   5      330.72      362.09     19.27 o
   1  11   5     1541.19     1611.39     28.15 o
   2  11   5        2.35      -13.01     14.60 o
   3  11   5     1423.91     1366.96     34.98 o
   4  11   5       58.49       51.31     22.40 o
   5  11   5     1458.50     1373.57     32.31 o
   6  11   5       34.10        0.12     22.65 o
   7  11   5     2263.37     2186.54     84.22 o
   8  11   5      250.94      272.59     47.46 o
   9  11   5      677.84      537.42     35.61 o
  -9  12   5       60.17      194.46    115.32 o
  -8  12   5       98.60        3.20     59.88 o
  -7  12   5      114.87      124.02     33.59 o
  -6  12   5       66.67       75.55     21.55 o
  -5  12   5      323.70      327.50     17.31 o
  -4  12   5      367.43      355.96     25.08 o
  -3  12   5      128.21      121.93     48.56 o
  -2  12   5       66.40       75.92     42.80 o
  -1  12   5       36.07      -21.16     20.12 o
   0  12   5      146.75       89.27     31.00 o
   1  12   5       32.20       27.45     34.81 o
   2  12   5       65.66       96.60     27.36 o
   3  12   5      108.75      142.28     28.97 o
   4  12   5      372.25      347.35     30.65 o
   5  12   5      349.03      364.88     28.35 o
   6  12   5       59.66       80.04     26.04 o
   7  12   5      128.48      225.74     31.78 o
   8  12   5       88.77      175.99     46.91 o
   9  12   5       38.79      113.86     56.56 o
  -8  13   5       67.33       35.89     27.08 o
  -7  13   5      647.74      842.40     60.09 o
  -6  13   5       18.90       31.46     19.95 o
  -5  13   5     2195.95     2205.16     51.14 o
  -4  13   5      188.66      144.38     26.92 o
  -3  13   5     2907.98     2774.42     51.11 o
  -2  13   5       45.02       33.96     17.09 o
  -1  13   5     1883.03     1867.41     33.86 o
   0  13   5       71.39       72.52     16.52 o
   1  13   5     1885.05     1889.43     36.29 o
   2  13   5       70.00       78.54     34.14 o
   3  13   5     2748.35     2765.78     42.11 o
   4  13   5      205.15      206.43     42.67 o
   5  13   5     2145.40     2052.92     52.79 o
   6  13   5        9.30       -7.33     18.93 o
   7  13   5      678.12      831.45     65.65 o
   8  13   5       85.60       31.69     52.94 o
  -8  14   5      242.99      177.43     49.14 o
  -7  14   5      264.23      266.93     47.79 o
  -5  14   5      141.17      176.46     41.03 o
  -4  14   5       41.98       19.49     22.97 o
  -3  14   5       51.45        6.39     23.66 o
  -2  14   5      749.68      731.65     58.09 o
  -1  14   5       21.43       61.99     16.67 o
   0  14   5      168.11      180.20     19.07 o
   1  14   5       30.61       33.10     35.67 o
   2  14   5      833.53      777.44     19.26 o
   3  14   5       68.48       36.90     27.56 o
   4  14   5       78.06       67.61     29.44 o
   5  14   5      167.47      236.84     27.37 o
   6  14   5       79.59       96.45     63.45 o
   7  14   5      294.54      264.84     57.77 o
   8  14   5      221.72      193.11     44.26 o
  -7  15   5      202.38      295.00     47.19 o
  -6  15   5        0.73       68.72     39.58 o
  -5  15   5      611.98      630.49    170.56 o
  -4  15   5      312.48      334.83     18.96 o
  -3  15   5      482.27      563.13     40.09 o
  -2  15   5      565.39      530.60     32.29 o
  -1  15   5      692.88      689.98     56.49 o
   0  15   5       62.97       62.43     31.94 o
   1  15   5      638.59      672.18     27.59 o
   2  15   5      621.99      609.85     35.35 o
   3  15   5      433.84      431.61     40.49 o
   4  15   5      343.75      319.56     48.98 o
   5  15   5      620.17      631.78     29.40 o
   6  15   5        3.77      162.02     56.14 o
   7  15   5      152.49       81.15     54.52 o
  -7  16   5      138.03      128.62     95.56 o
  -6  16   5      416.38      569.49     49.46 o
  -5  16   5        5.86       -1.30     88.60 o
  -4  16   5      520.88      559.46     92.47 o
  -3  16   5       95.21       61.47     59.97 o
  -2  16   5     1069.93     1172.67     45.51 o
  -1  16   5       73.03       75.83     50.84 o
   0  16   5      502.49      525.26     25.17 o
   1  16   5       97.76       49.86     34.21 o
   2  16   5     1004.60      982.77     31.67 o
   3  16   5      122.33       90.66     27.44 o
   4  16   5      451.03      433.09     41.04 o
   5  16   5        4.26      -58.55     39.25 o
   6  16   5      401.21      565.96     67.04 o
   7  16   5      114.82       29.56     56.37 o
  -6  17   5       37.60      152.65     43.47 o
  -5  17   5       38.12       34.02     31.99 o
  -3  17   5       17.41       61.99     39.99 o
  -2  17   5      374.43      405.89     36.60 o
  -1  17   5      157.51      203.48    105.88 o
   0  17   5      372.03      343.39     24.57 o
   1  17   5      174.32      118.10     50.80 o
   2  17   5      357.81      293.93     21.99 o
   3  17   5       25.68       35.73     96.93 o
   4  17   5      152.99       79.90     32.12 o
   5  17   5       27.43      -79.27     52.85 o
   6  17   5       50.24      110.15     53.87 o
  -5  18   5      122.15      183.76     34.07 o
  -3  18   5       59.37       30.39     38.46 o
  -2  18   5     1069.20     1013.06     68.81 o
  -1  18   5      377.47      347.47     23.59 o
   0  18   5     1799.08     1817.00     40.76 o
   1  18   5      378.17      348.40     62.96 o
   2  18   5     1045.86     1092.17     49.81 o
   3  18   5       68.17      -60.41     40.27 o
   4  18   5      464.37      463.16     81.78 o
  -3  19   5       30.71      163.78     53.64 o
  -2  19   5       70.19       -0.19     42.96 o
  -1  19   5      102.92      126.48     25.18 o
   0  19   5      198.54      207.56     25.47 o
   1  19   5       86.78       50.20     38.05 o
   2  19   5       63.81       41.99     34.84 o
  -3  20   5       19.94      102.03     45.10 o
  -1  20   5       15.83        5.20     39.76 o
   1  20   5        8.65      -26.34     66.63 o
   2  20   5      297.34      363.48     46.49 o
   0  21   5       40.79      120.73     43.43 o
   0   0   6     6308.68     6155.78    167.03 o
   1   0   6     3115.62     3204.36     54.46 o
   2   0   6     1752.78     1621.93     28.69 o
   3   0   6      933.98      940.24     17.19 o
   4   0   6     6615.70     6775.33    144.84 o
   5   0   6     1450.84     1453.28     25.61 o
   6   0   6     5793.80     5849.28     83.09 o
   7   0   6      234.57      235.18     15.30 o
   8   0   6     1413.71     1393.55     26.03 o
   9   0   6       44.77       34.48     27.14 o
  10   0   6       65.80       40.07     20.66 o
  11   0   6       73.93       94.37     62.45 o
 -11   1   6      192.71      197.14     61.29 o
 -10   1   6       41.31       27.75     41.59 o
  -9   1   6       26.83        3.69     16.73 o
  -8   1   6      339.30      331.65     30.96 o
  -7   1   6      178.94      211.46     14.94 o
  -6   1   6      607.05      616.67     33.42 o
  -5   1   6      925.14      908.44     18.85 o
  -4   1   6     2671.64     2710.23     38.51 o
  -3   1   6     1894.68     1914.27     33.78 o
  -2   1   6     1148.65     1179.30     29.45 o
  -1   1   6     2583.40     2626.10     57.14 o
   0   1   6      573.19      521.86     54.68 o
   1   1   6     2539.05     2640.27     50.36 o
   2   1   6     1171.30     1201.26     54.78 o
   3   1   6     1860.36     1808.98     27.58 o
   4   1   6     2738.11     2819.60     45.65 o
   5   1   6      942.88      908.92     17.86 o
   6   1   6      696.17      700.97     34.74 o
   7   1   6      177.30      195.98     30.12 o
   8   1   6      426.69      433.47     28.45 o
   9   1   6       42.38       47.71     11.42 o
  10   1   6       30.83      -19.20     20.95 o
 -11   2   6        1.27       43.52     40.64 o
 -10   2   6      276.62      249.51     53.22 o
  -9   2   6      489.95      438.75     49.95 o
  -8   2   6      728.27      720.46     35.41 o
  -7   2   6      111.68       91.75     20.16 o
  -6   2   6     2273.15     2244.33     32.33 o
  -5   2   6     1404.12     1419.18     37.46 o
  -4   2   6     6478.68     6348.39    127.57 o
  -3   2   6     2322.65     2451.62     39.16 o
  -2   2   6     3982.78     3739.22     51.93 o
  -1   2   6      540.44      522.59     17.34 o
   0   2   6     2251.26     2243.58     49.85 o
   1   2   6      603.57      558.60     32.87 o
   2   2   6     3842.88     3634.73     59.54 o
   3   2   6     2509.99     2532.42     54.01 o
   4   2   6     5988.19     5806.77     74.25 o
   5   2   6     1306.11     1345.77     35.92 o
   6   2   6     2226.79     2234.08     45.94 o
   7   2   6       82.54       30.72     19.99 o
   8   2   6      831.72      789.85     19.46 o
   9   2   6      459.77      413.27     43.91 o
  10   2   6      247.18      225.58     22.14 o
 -10   3   6      103.86      117.57     23.99 o
  -9   3   6      660.05      621.94     41.04 o
  -8   3   6      460.34      474.96     21.07 o
  -7   3   6     2868.75     2887.83     47.09 o
  -6   3   6      499.86      473.88     21.47 o
  -5   3   6     4315.56     4235.21     79.89 o
  -4   3   6      390.28      362.85     28.46 o
  -3   3   6     2850.56     2922.95     38.28 o
  -2   3   6     1959.75     1912.67     64.56 o
  -1   3   6     2306.51     2271.83     90.16 o
   0   3   6      903.75      926.99    109.43 o
   1   3   6     2166.05     2156.18     61.69 o
   2   3   6     1812.22     1862.79     39.95 o
   3   3   6     3004.87     3073.23     43.83 o
   4   3   6      335.68      285.36     16.12 o
   5   3   6     4455.48     4392.72     45.75 o
   6   3   6      524.55      543.99     15.75 o
   7   3   6     2679.50     2769.08     35.38 o
   8   3   6      512.17      543.47     15.16 o
   9   3   6      632.62      701.06     38.24 o
  10   3   6       92.69      190.74     54.15 o
  11   3   6      127.06       93.07     52.20 o
 -10   4   6      152.05      113.67     25.05 o
  -9   4   6      446.69      371.94     13.91 o
  -8   4   6      468.22      474.76     19.71 o
  -7   4   6        9.57       30.82     15.13 o
  -6   4   6     1326.59     1261.06     39.06 o
  -5   4   6     1026.54     1067.77     22.67 o
  -4   4   6     1152.69     1087.78     37.63 o
  -3   4   6     3032.85     3272.68     54.98 o
  -2   4   6     2050.58     2154.96     30.98 o
  -1   4   6      287.94      284.97     21.35 o
   0   4   6      226.68      151.06     22.60 o
   1   4   6      246.77      252.79     28.27 o
   2   4   6     2214.69     2308.15     48.05 o
   3   4   6     3185.31     3428.74     50.71 o
   4   4   6     1089.70     1033.74     30.69 o
   5   4   6      954.39      996.52     27.62 o
   6   4   6     1221.08     1215.43     22.31 o
   7   4   6        2.93      -12.38     10.87 o
   8   4   6      386.91      396.54     28.09 o
   9   4   6      465.78      426.43     29.52 o
  10   4   6      118.18      251.71     58.65 o
  11   4   6        6.19       55.68     54.52 o
 -10   5   6       53.57      -29.14     26.59 o
  -9   5   6      737.05      750.79     27.67 o
  -8   5   6       69.46      118.13     43.62 o
  -7   5   6     1724.11     1751.33     27.04 o
  -6   5   6     1380.74     1347.05     39.26 o
  -5   5   6     5021.23     4913.37     77.41 o
  -4   5   6       91.63      125.26     16.48 o
  -3   5   6     5763.14     5804.45     73.83 o
  -2   5   6      275.92      292.35     20.36 o
  -1   5   6     7073.52     7120.01    135.62 o
   0   5   6       68.07       20.78     24.69 o
   1   5   6     6655.60     6464.08     78.34 o
   2   5   6      275.16      270.28     25.46 o
   3   5   6     5338.72     5293.41     66.41 o
   4   5   6       83.64       51.65     16.30 o
   5   5   6     5142.19     4922.63     67.07 o
   6   5   6     1403.90     1457.02     22.77 o
   7   5   6     1658.07     1625.75     23.86 o
   8   5   6       85.12      154.00     23.98 o
   9   5   6      700.41      694.84     41.16 o
  10   5   6       66.64       60.62    112.47 o
 -10   6   6       40.05      -23.38     28.58 o
  -9   6   6      150.04      155.01     14.61 o
  -8   6   6       86.68       79.69     17.80 o
  -7   6   6      126.72      114.31     18.38 o
  -6   6   6      146.75      182.95     28.59 o
  -5   6   6     1023.69     1048.01     28.78 o
  -4   6   6      761.20      834.03     16.52 o
  -3   6   6       42.07       71.01     20.57 o
  -2   6   6       48.35        8.67     18.63 o
  -1   6   6     2124.18     2291.86     38.73 o
   0   6   6     1443.57     1688.27     50.08 o
   1   6   6     2090.36     2187.88     40.97 o
   2   6   6       49.74       75.28     18.46 o
   3   6   6       57.39       71.71     12.49 o
   4   6   6      750.11      751.86     18.32 o
   5   6   6     1004.34     1036.02     28.94 o
   6   6   6      133.18      125.50     20.45 o
   7   6   6      155.99      131.26     14.32 o
   8   6   6       98.20      100.94     23.65 o
   9   6   6      166.77      131.47     33.10 o
  10   6   6       44.92      352.95     57.63 o
 -10   7   6       92.19       67.97     32.39 o
  -9   7   6      538.73      520.22     32.59 o
  -8   7   6      283.59      278.03     17.40 o
  -7   7   6      848.95      880.08     27.15 o
  -6   7   6      781.44      792.44     42.11 o
  -5   7   6     3553.81     3548.11     49.30 o
  -4   7   6     1061.95     1200.01     34.64 o
  -3   7   6     2407.33     2372.97     46.86 o
  -2   7   6      915.61      942.37     26.08 o
  -1   7   6      907.03      756.17     25.67 o
   0   7   6      101.17       80.66     23.45 o
   1   7   6     1042.20      955.78     24.33 o
   2   7   6      791.70      787.99     33.99 o
   3   7   6     2200.97     2071.68     32.74 o
   4   7   6      932.62      988.80     21.63 o
   5   7   6     3375.85     3328.69     46.94 o
   6   7   6      809.93      852.69     17.06 o
   7   7   6      884.60      861.96     22.91 o
   8   7   6      295.19      296.19     52.18 o
   9   7   6      532.04      519.39     25.15 o
  10   7   6       94.86       42.99     79.20 o
 -10   8   6       69.95       80.04     33.55 o
  -9   8   6      285.45      307.03     44.70 o
  -8   8   6      351.43      368.68     35.22 o
  -7   8   6      400.95      396.47     16.58 o
  -6   8   6      786.17      868.86     30.06 o
  -5   8   6       95.99       79.49     17.77 o
  -4   8   6     1825.96     1810.51     35.17 o
  -3   8   6       57.68       60.60     23.02 o
  -2   8   6     1904.88     1978.28     31.77 o
  -1   8   6      897.70      917.37     23.75 o
   0   8   6      194.28       89.47     18.92 o
   1   8   6      965.56     1034.92     22.22 o
   2   8   6     2136.50     2116.52     34.68 o
   3   8   6       63.15      128.46     20.06 o
   4   8   6     1790.02     1694.11     31.84 o
   5   8   6       87.94       86.37     22.04 o
   6   8   6      786.86      776.07     18.82 o
   7   8   6      454.99      443.35     20.68 o
   8   8   6      326.45      335.68     38.99 o
   9   8   6      298.79      311.81     32.44 o
  10   8   6       65.63       74.72     90.15 o
 -10   9   6       75.56       77.30     38.14 o
  -9   9   6      108.81      125.08     31.91 o
  -8   9   6       99.33       94.42     34.43 o
  -7   9   6      160.94      222.97     59.92 o
  -6   9   6      205.22      197.81     23.63 o
  -5   9   6      896.89      859.80     20.70 o
  -4   9   6      526.21      496.77     17.65 o
  -3   9   6     2850.22     2756.45     48.06 o
  -2   9   6     1443.11     1484.85     29.59 o
  -1   9   6     1706.23     1696.39     56.45 o
   0   9   6      362.98      324.99     16.68 o
   1   9   6     1861.49     1822.22     31.55 o
   2   9   6     1346.25     1349.54     28.75 o
   3   9   6     3075.24     2878.68     61.93 o
   4   9   6      506.49      488.64     17.99 o
   5   9   6     1007.93      964.89     27.49 o
   6   9   6      256.83      234.34     18.64 o
   7   9   6      191.04      209.97     36.99 o
   8   9   6      133.69       92.34     16.34 o
   9   9   6      105.47      103.37     48.14 o
  10   9   6       96.72      134.34    128.71 o
  -9  10   6       58.25       37.91     42.50 o
  -8  10   6      756.91      880.17     72.22 o
  -7  10   6      595.13      561.23     30.31 o
  -6  10   6     1670.29     1657.15     48.62 o
  -5  10   6      493.85      483.00     16.17 o
  -4  10   6     2691.16     2663.69     82.65 o
  -3  10   6       19.06        9.35     27.07 o
  -2  10   6     2230.75     2121.16     35.24 o
  -1  10   6       16.06       63.80     36.41 o
   0  10   6     1061.04      969.69     21.69 o
   1  10   6       30.83       51.67     20.74 o
   2  10   6     2233.59     2215.20     37.82 o
   3  10   6       30.94       19.08     14.99 o
   4  10   6     2616.09     2569.05     38.00 o
   5  10   6      471.17      432.68     22.12 o
   6  10   6     1772.30     1633.92     29.86 o
   7  10   6      576.44      539.37     31.89 o
   8  10   6      735.93      745.00    114.23 o
   9  10   6       36.64       39.02     50.90 o
  -9  11   6       14.96      -45.19     30.13 o
  -8  11   6      140.49      107.97     44.87 o
  -7  11   6      361.07      457.02     52.56 o
  -6  11   6      115.39      111.19     14.74 o
  -5  11   6      664.20      667.97     28.22 o
  -4  11   6      237.76      253.40     33.18 o
  -3  11   6      488.83      514.56     25.39 o
  -2  11   6      215.48      170.64     48.39 o
  -1  11   6      258.58      232.91     27.78 o
   0  11   6      194.51      214.50     32.10 o
   1  11   6      234.85      232.85     22.82 o
   2  11   6      191.08      187.37     24.71 o
   3  11   6      542.33      531.65     23.33 o
   4  11   6      260.80      296.78     26.59 o
   5  11   6      710.86      666.45     32.18 o
   6  11   6      101.99      109.11     15.93 o
   7  11   6      317.06      264.20     16.05 o
   8  11   6      140.41      157.00     99.64 o
   9  11   6       19.96        3.06     17.91 o
  -8  12   6      319.03      481.98     50.39 o
  -7  12   6      111.17       27.31     29.85 o
  -6  12   6      389.95      392.00     23.97 o
  -5  12   6      363.68      352.26     18.84 o
  -4  12   6      449.73      514.73     30.03 o
  -3  12   6      353.52      386.15     26.57 o
  -2  12   6     1121.47     1111.65     45.07 o
  -1  12   6     1419.48     1372.10     44.90 o
   0  12   6     1044.16      974.42     28.05 o
   1  12   6     1385.48     1375.87     43.16 o
   2  12   6     1093.00     1054.63     41.90 o
   3  12   6      408.33      354.15     32.08 o
   4  12   6      455.66      503.59     32.76 o
   5  12   6      336.44      326.51     18.64 o
   6  12   6      465.97      492.94     23.57 o
   7  12   6      111.73      113.13     46.88 o
   8  12   6      358.92      347.06     56.65 o
   9  12   6       12.68       12.79     32.01 o
  -8  13   6      389.82      493.95     52.01 o
  -7  13   6      198.71      263.08     45.24 o
  -6  13   6      396.48      464.58     41.71 o
  -5  13   6      531.43      527.31     42.36 o
  -4  13   6       30.96       37.99     35.30 o
  -3  13   6       61.48      125.78     92.10 o
  -2  13   6      172.92      157.77     17.11 o
  -1  13   6      712.96      698.35     37.59 o
   0  13   6      547.11      565.43     20.01 o
   1  13   6      788.52      756.59     28.27 o
   2  13   6      165.50      215.60     26.47 o
   4  13   6       30.61        5.91     23.59 o
   5  13   6      475.38      444.81     48.32 o
   6  13   6      396.69      383.41     52.89 o
   8  13   6      394.32      386.31     47.33 o
  -8  14   6      156.52      281.63     49.83 o
  -7  14   6      166.17       96.23     38.83 o
  -6  14   6      905.17      971.38     57.53 o
  -5  14   6      332.51      361.32     28.95 o
  -4  14   6     1293.80     1314.35     38.61 o
  -3  14   6      194.75      216.14     36.85 o
  -2  14   6     1074.22     1049.57     45.91 o
  -1  14   6     1106.80     1140.28     27.11 o
   0  14   6       32.50       68.21     17.22 o
   1  14   6     1026.77     1012.50     23.74 o
   2  14   6     1246.44     1239.47     24.19 o
   3  14   6      171.73      155.57     22.48 o
   4  14   6     1371.86     1320.70     52.73 o
   5  14   6      312.01      305.09     36.85 o
   6  14   6      819.08      792.81     39.92 o
   8  14   6      160.30      218.26     59.85 o
  -7  15   6      163.90      248.83     48.25 o
  -6  15   6       99.04      155.53     39.86 o
  -5  15   6      316.43      312.52     27.35 o
  -4  15   6      138.07      161.81     56.14 o
  -3  15   6      493.10      527.44     30.90 o
  -2  15   6      174.31      111.91     33.66 o
  -1  15   6      667.27      650.75     20.56 o
   0  15   6       57.47       76.84     28.27 o
   1  15   6      654.98      694.04     29.47 o
   2  15   6      175.45      178.18     22.28 o
   3  15   6      441.77      377.16     46.75 o
   4  15   6      115.53      173.23     22.38 o
   5  15   6      302.47      306.36     53.99 o
   6  15   6       87.28       72.33     52.20 o
  -7  16   6        7.87       -6.91     40.78 o
  -6  16   6      238.42      282.19     45.38 o
  -5  16   6      103.15      116.04     37.86 o
  -4  16   6       84.02      104.21     40.55 o
  -3  16   6      286.80      271.42     71.27 o
  -2  16   6      564.80      580.13     25.04 o
  -1  16   6      194.98      165.13     37.40 o
   0  16   6      472.86      481.60     20.96 o
   1  16   6      171.19      214.90     38.77 o
   2  16   6      565.82      601.05     21.27 o
   3  16   6      282.70      252.88     43.15 o
   4  16   6       94.36       87.49     61.27 o
   5  16   6       95.52       65.80     27.54 o
   6  16   6      209.02       84.77     54.01 o
  -6  17   6      114.99       77.99     36.19 o
  -5  17   6      609.09      695.97     46.40 o
  -4  17   6       10.22       48.02     41.15 o
  -3  17   6      438.12      522.35     51.36 o
  -2  17   6      181.75      239.57     22.47 o
  -1  17   6     1442.11     1459.77     52.65 o
   0  17   6       54.41       67.89     32.81 o
   1  17   6     1359.50     1389.60     77.44 o
   2  17   6      146.64       75.86     18.78 o
   3  17   6      422.59      458.16     56.72 o
   4  17   6        6.64      -78.83     55.63 o
   5  17   6      678.06      502.53     67.23 o
   6  17   6      138.02      115.99     60.22 o
  -5  18   6      120.28      167.12     40.27 o
  -4  18   6       31.54      165.78     46.35 o
  -2  18   6       18.94       52.10     41.20 o
  -1  18   6        5.27       15.50     17.35 o
   0  18   6       39.64       14.06     34.87 o
   1  18   6        6.69       -8.84     23.52 o
   2  18   6       17.34      -20.83     56.33 o
   3  18   6      145.33       57.50     25.44 o
   5  18   6      111.33       25.66     42.08 o
  -4  19   6       64.68      115.39     54.19 o
   0  19   6      179.89      189.97     65.75 o
   1  19   6      412.15      492.93     54.42 o
   3  19   6      316.45      432.24     45.10 o
  -3  20   6      316.96      284.65     60.04 o
  -1  20   6        2.43      145.23     52.10 o
   0  20   6        9.67      -12.53     41.02 o
   1  20   6        4.19      -60.60     46.72 o
   2  20   6       50.19      101.05     43.36 o
   3  20   6      308.05      295.58     39.39 o
   1   0   7      287.59      265.81     26.33 o
   2   0   7     3965.71     4016.70    191.11 o
   3   0   7      510.79      477.69     15.31 o
   4   0   7       99.38       27.49     17.45 o
   5   0   7      563.13      648.91     23.49 o
   6   0   7       64.24       84.79     16.99 o
   7   0   7      115.54      115.78     17.04 o
   8   0   7       64.79       69.43     16.86 o
   9   0   7      386.58      432.79     17.56 o
  10   0   7       23.94       77.81     29.12 o
  11   0   7       34.64       78.88     42.41 o
 -10   1   7      200.75      148.40     36.81 o
  -9   1   7      222.21      234.50     40.94 o
  -8   1   7      756.00      760.68     20.52 o
  -7   1   7     1068.72     1058.41     18.87 o
  -6   1   7     1866.81     1864.27     46.70 o
  -5   1   7     1796.15     1771.99     27.68 o
  -4   1   7     6014.84     6120.38    136.79 o
  -3   1   7     2268.75     2298.84     55.02 o
  -2   1   7     3850.98     3696.12     65.26 o
  -1   1   7     1278.50     1061.12     52.89 o
   0   1   7      356.14      239.28     27.13 o
   1   1   7     1326.45     1158.48     38.33 o
   2   1   7     3409.06     3309.81    173.50 o
   3   1   7     2068.05     2023.89     31.02 o
   4   1   7     5800.17     5835.70     61.99 o
   5   1   7     1849.52     1810.33     29.14 o
   6   1   7     2000.75     1958.27     41.59 o
   7   1   7     1137.31     1153.12     29.48 o
   8   1   7      813.99      793.85     19.47 o
   9   1   7      232.48      224.10     30.10 o
  10   1   7      211.88      164.57     18.07 o
 -11   2   7      158.24      301.26     64.54 o
 -10   2   7       40.56       49.67     17.69 o
  -9   2   7      557.77      538.82     26.56 o
  -8   2   7      681.93      597.26     13.42 o
  -7   2   7      430.98      389.87     29.31 o
  -6   2   7     1931.89     1949.78     32.77 o
  -5   2   7     2048.48     2044.95     31.45 o
  -4   2   7      915.10      880.32     20.49 o
  -3   2   7     2663.10     2695.51    110.91 o
  -2   2   7     1495.73     1550.38     41.34 o
  -1   2   7     1800.52     1794.50     33.68 o
   0   2   7     1026.62     1185.72     30.38 o
   1   2   7     1937.25     1871.24     60.02 o
   2   2   7     1369.46     1382.29     55.65 o
   3   2   7     2823.67     2730.70     52.06 o
   4   2   7      931.56      943.99     26.97 o
   5   2   7     2096.29     2178.39     40.40 o
   6   2   7     1891.89     1925.18     35.28 o
   7   2   7      381.51      353.17     36.34 o
   8   2   7      684.49      660.05     17.95 o
   9   2   7      536.66      613.82     40.74 o
  10   2   7       38.73      -28.93     40.41 o
 -10   3   7       72.10      111.16     34.01 o
  -9   3   7      162.65      166.88     15.67 o
  -8   3   7     1343.77     1270.01     37.37 o
  -7   3   7      664.05      637.78     30.61 o
  -6   3   7      823.42      880.76     21.70 o
  -5   3   7     1930.73     1974.34     59.46 o
  -4   3   7     2522.68     2574.82     53.77 o
  -3   3   7     1331.67     1202.17     20.53 o
  -2   3   7     5449.17     5476.90     94.46 o
  -1   3   7     3965.19     3919.56     90.39 o
   0   3   7      791.30      584.14     27.00 o
   1   3   7     4369.11     4428.42     76.59 o
   2   3   7     5657.28     5753.77    130.54 o
   3   3   7     1385.63     1217.42     21.88 o
   4   3   7     2562.62     2581.42     39.54 o
   5   3   7     1932.44     1966.81     41.88 o
   6   3   7      753.64      738.97     18.83 o
   7   3   7      598.25      562.38     25.80 o
   8   3   7     1211.73     1186.08     39.96 o
   9   3   7      127.79       93.47     29.16 o
  10   3   7       84.70       73.03     52.38 o
 -10   4   7      534.56      552.12     71.99 o
  -9   4   7      867.90      833.14     25.11 o
  -8   4   7      645.04      660.32     26.22 o
  -7   4   7      893.86      898.18     32.74 o
  -6   4   7      832.42      810.27     21.09 o
  -5   4   7     3005.61     2978.36     57.99 o
  -4   4   7     1315.88     1228.22     28.75 o
  -3   4   7     3051.91     3123.39     54.88 o
  -2   4   7     6015.27     6093.37     94.16 o
  -1   4   7     3495.87     3476.50    115.55 o
   0   4   7      232.46      206.27     17.28 o
   1   4   7     3195.61     3157.96    121.87 o
   2   4   7     6042.40     6175.81    102.80 o
   3   4   7     2726.65     2759.15     34.89 o
   4   4   7     1413.19     1334.48     19.21 o
   5   4   7     2903.52     2919.73     46.73 o
   6   4   7      804.88      750.67     20.72 o
   7   4   7      852.51      896.10     21.07 o
   8   4   7      648.73      656.18     17.30 o
   9   4   7      819.18      810.77     51.31 o
  10   4   7      554.94      568.96     65.12 o
 -10   5   7       21.00        0.19     28.16 o
  -9   5   7       42.42       -5.10     34.17 o
  -8   5   7     1077.83      999.27     21.55 o
  -7   5   7       15.77        2.09     10.96 o
  -6   5   7      508.92      529.48     21.17 o
  -5   5   7      872.50      880.01     25.77 o
  -4   5   7      114.66      131.07     19.14 o
  -3   5   7      277.61      295.78     30.07 o
  -2   5   7     2965.97     3262.78     60.99 o
  -1   5   7     1084.71     1228.55     57.49 o
   0   5   7      302.49      340.27     41.08 o
   1   5   7     1154.71     1255.73     54.77 o
   2   5   7     3142.20     3341.51     77.76 o
   3   5   7      290.67      290.16     43.69 o
   4   5   7      134.21      140.64     31.49 o
   5   5   7      842.40      821.08     22.44 o
   6   5   7      465.85      484.20     26.52 o
   7   5   7       20.50       14.97     31.50 o
   8   5   7     1054.68     1031.43     39.75 o
   9   5   7       68.61       78.82     19.86 o
  10   5   7       34.02       60.98     32.85 o
 -10   6   7       94.75      122.72     32.48 o
  -9   6   7      468.04      487.31     40.89 o
  -8   6   7      227.38      256.03     14.89 o
  -7   6   7      715.98      774.79     34.32 o
  -6   6   7     1174.00     1226.45     48.39 o
  -5   6   7     2404.19     2424.93     38.56 o
  -4   6   7      900.96      910.80     35.61 o
  -3   6   7     1117.13     1081.47     27.16 o
  -2   6   7     2138.36     2055.52     30.65 o
  -1   6   7      657.45      594.58     39.90 o
   0   6   7      982.20      995.67     38.48 o
   1   6   7      415.70      334.33     15.94 o
   2   6   7     2190.03     2092.98     40.29 o
   3   6   7      881.19      807.92     35.87 o
   4   6   7      776.88      717.38     28.36 o
   5   6   7     2361.75     2369.75     48.77 o
   6   6   7     1190.37     1166.91     28.01 o
   7   6   7      841.00      874.13     30.67 o
   8   6   7      193.43      196.00     11.53 o
   9   6   7      516.84      489.10     32.88 o
  10   6   7       96.81       97.15     27.97 o
 -10   7   7       29.06       84.35     34.80 o
  -9   7   7      147.39      212.10     20.32 o
  -8   7   7      154.17      150.47     36.07 o
  -7   7   7      185.37      168.69     23.24 o
  -6   7   7      434.07      448.92     42.04 o
  -5   7   7      226.14      250.02     25.31 o
  -4   7   7      351.27      397.65     15.71 o
  -3   7   7      623.23      728.42     24.73 o
  -2   7   7      272.59      270.74     22.15 o
  -1   7   7      229.23      209.78     16.11 o
   0   7   7       21.06      -16.06     26.69 o
   1   7   7      224.05      232.67     18.37 o
   2   7   7      235.30      244.04     21.61 o
   3   7   7      646.65      710.04     20.02 o
   4   7   7      338.18      325.67     16.37 o
   5   7   7      212.12      179.98     18.69 o
   6   7   7      388.72      354.28     18.51 o
   7   7   7      236.59      190.92     12.49 o
   8   7   7      133.62      140.90     22.34 o
   9   7   7      180.59      144.12     15.88 o
  10   7   7       20.82       47.14     41.57 o
 -10   8   7       56.02      100.45     35.31 o
  -9   8   7      187.67      188.11     35.08 o
  -8   8   7       13.73       19.14     20.93 o
  -7   8   7      499.68      522.05     55.47 o
  -6   8   7     1456.12     1337.73     24.06 o
  -5   8   7     1039.64     1054.73     25.80 o
  -4   8   7     1922.58     1975.03     28.81 o
  -3   8   7     2311.83     2332.32     42.54 o
  -2   8   7     1515.03     1434.31     41.32 o
  -1   8   7     3282.75     3368.72     98.49 o
   0   8   7     1063.58      989.59     37.73 o
   1   8   7     2963.79     3004.14     73.53 o
   2   8   7     1510.35     1474.52     37.71 o
   3   8   7     2080.17     2029.56     33.77 o
   4   8   7     1908.66     1925.87     44.54 o
   5   8   7     1029.84     1008.79     23.11 o
   6   8   7     1575.38     1429.00     25.72 o
   7   8   7      601.44      595.83     25.42 o
   8   8   7       19.25       36.18     14.58 o
   9   8   7      180.99      170.77     19.76 o
  10   8   7       83.11       64.20     53.75 o
  -9   9   7      191.67      232.22     44.68 o
  -8   9   7      375.77      354.82     50.81 o
  -7   9   7        7.99       14.17     13.23 o
  -6   9   7     1228.21     1172.63     21.98 o
  -5   9   7      282.93      287.02     35.81 o
  -4   9   7      888.15      950.27     25.97 o
  -3   9   7     1595.85     1618.36     26.54 o
  -2   9   7     1435.06     1455.71     29.51 o
  -1   9   7      940.97     1020.44     36.04 o
   0   9   7     2378.24     2404.25     77.47 o
   1   9   7     1099.93     1090.27     26.08 o
   2   9   7     1546.08     1517.99     32.99 o
   3   9   7     1749.25     1739.05     31.08 o
   4   9   7      876.76      882.36     34.70 o
   5   9   7      290.61      262.97     35.44 o
   6   9   7     1144.89     1105.37     40.68 o
   7   9   7        0.37      -13.84      9.22 o
   8   9   7      330.22      282.44     25.44 o
   9   9   7      179.19      195.13     37.79 o
  -9  10   7      138.01       60.22     56.12 o
  -8  10   7      143.21      214.91     34.29 o
  -7  10   7      387.63      394.85     22.01 o
  -6  10   7       46.34       41.04     11.77 o
  -5  10   7      221.43      212.16     25.83 o
  -4  10   7      638.39      627.25     24.92 o
  -3  10   7      599.83      635.09     22.10 o
  -2  10   7      138.73      182.48     39.90 o
  -1  10   7       27.72       19.74     25.85 o
   0  10   7      955.53      937.92     23.89 o
   1  10   7        5.84       -0.75     17.05 o
   2  10   7      166.01      130.89     20.91 o
   3  10   7      732.44      744.42     25.12 o
   4  10   7      735.08      621.28     24.81 o
   5  10   7      263.48      223.82     15.91 o
   6  10   7       55.78       30.87     26.93 o
   7  10   7      372.63      343.51     15.53 o
   8  10   7      101.01       52.85     55.25 o
   9  10   7      103.57      128.15     23.11 o
  -9  11   7      216.59      178.79     32.90 o
  -8  11   7      322.47      419.89    114.00 o
  -7  11   7      195.72      184.07     15.12 o
  -6  11   7     1407.49     1425.64     46.21 o
  -5  11   7      922.69      978.11     26.83 o
  -4  11   7     1204.02     1192.68     27.24 o
  -3  11   7     1147.63     1143.82     32.49 o
  -2  11   7      664.94      587.94     23.74 o
  -1  11   7     1287.05     1303.18     48.85 o
   0  11   7     2578.84     2464.21     72.67 o
   1  11   7     1386.18     1427.08     34.07 o
   2  11   7      570.85      531.76     24.53 o
   3  11   7     1083.71     1032.70     40.38 o
   4  11   7     1094.19     1080.67     25.46 o
   5  11   7      872.09      918.61     26.62 o
   6  11   7     1494.19     1409.43     73.06 o
   7  11   7      181.58       74.97     27.61 o
   8  11   7      404.28      454.87     43.41 o
   9  11   7      178.83      213.02     83.63 o
  -8  12   7       61.06       69.20     33.64 o
  -7  12   7      125.45      120.78     30.56 o
  -6  12   7       30.48      -19.03     12.68 o
  -5  12   7       57.62       62.91     26.54 o
  -4  12   7     1287.00     1211.62     28.11 o
  -3  12   7       29.04       20.30     12.83 o
  -2  12   7       36.10       34.80     37.01 o
  -1  12   7      190.16      173.40     17.91 o
   0  12   7      200.64      190.12     37.81 o
   1  12   7      195.13      187.12     17.40 o
   2  12   7       42.55       25.18     23.35 o
   3  12   7       31.18       52.53     45.01 o
   4  12   7     1249.07     1161.04     24.64 o
   5  12   7       53.43        2.58     16.24 o
   6  12   7       38.75       60.12     43.06 o
   7  12   7      150.67      181.36     29.81 o
   8  12   7       73.80       27.86     28.23 o
  -8  13   7      100.91      140.69     34.77 o
  -7  13   7      276.90      224.35     54.08 o
  -6  13   7      264.96      256.94     15.89 o
  -5  13   7      518.63      550.65     55.73 o
  -4  13   7      643.58      669.59     33.13 o
  -3  13   7      181.01      183.07     18.18 o
  -2  13   7      710.31      704.03     36.30 o
  -1  13   7      719.28      668.33     25.28 o
   0  13   7     1279.31     1199.19     27.75 o
   1  13   7      852.92      896.79     34.76 o
   2  13   7      895.47      807.31     26.42 o
   3  13   7      222.93      175.69     18.40 o
   4  13   7      658.78      652.06     27.40 o
   5  13   7      575.32      610.12     24.00 o
   6  13   7      247.70      254.58     63.19 o
   7  13   7      262.24      235.98     36.61 o
   8  13   7       58.96      366.77     61.85 o
  -8  14   7      123.57      137.38     39.02 o
  -7  14   7      205.12      192.94     34.36 o
  -6  14   7       34.71       59.91     35.31 o
  -5  14   7      227.13      282.88     19.36 o
  -4  14   7      154.78      142.72     28.82 o
  -3  14   7      116.99       49.52    105.74 o
  -2  14   7      574.10      574.38     25.90 o
  -1  14   7       60.42       75.75     28.52 o
   0  14   7     1034.43      992.80     26.10 o
   1  14   7       63.81       81.43     24.29 o
   2  14   7      585.46      571.23     48.02 o
   3  14   7       91.31       34.72     18.92 o
   4  14   7      109.45      136.77     47.95 o
   5  14   7      205.19      250.61     50.21 o
   6  14   7       23.50      -13.08     40.92 o
   8  14   7       90.92      114.23     57.49 o
  -7  15   7      141.16      110.98     31.12 o
  -6  15   7      121.57       79.17     63.87 o
  -5  15   7      121.99      115.70     66.97 o
  -4  15   7      251.64      257.24     46.84 o
  -3  15   7      147.44       65.71     62.91 o
  -2  15   7     1076.34     1005.69     49.45 o
  -1  15   7      126.53      156.04     37.44 o
   0  15   7      767.58      732.64     27.68 o
   1  15   7      145.85      123.07     20.95 o
   2  15   7     1009.01      990.23     27.51 o
   3  15   7      142.18      168.79     48.42 o
   4  15   7      235.52      283.09     48.63 o
   5  15   7      142.11      160.97     47.63 o
   6  15   7      169.72      117.15     28.72 o
  -6  16   7      300.53      400.41     40.55 o
  -5  16   7      701.24      843.98     49.74 o
  -4  16   7      158.37      124.71     32.88 o
  -3  16   7      419.89      452.73     36.11 o
  -2  16   7      397.90      415.56     44.26 o
  -1  16   7      430.87      462.34     31.43 o
   0  16   7      117.60      126.93     34.95 o
   1  16   7      384.34      377.65     17.29 o
   2  16   7      374.38      404.50     29.31 o
   3  16   7      386.51      354.36     24.88 o
   4  16   7      173.01      243.45     47.70 o
   5  16   7      719.49      691.70     46.21 o
  -6  17   7      111.41       79.45     93.10 o
  -5  17   7       30.61       16.29     36.52 o
  -4  17   7      142.38      264.71     83.14 o
  -3  17   7       64.75      -34.38     39.25 o
  -2  17   7      393.86      313.61     22.10 o
  -1  17   7       20.51      -15.57     29.58 o
   0  17   7       21.87      -19.72     18.73 o
   1  17   7       16.90      -12.22     20.99 o
   2  17   7      364.73      372.85     56.63 o
   3  17   7       56.19       42.11     33.55 o
   4  17   7      125.79      198.08    184.15 o
  -5  18   7      104.67        9.56     38.00 o
  -4  18   7       96.02      114.94     27.22 o
  -1  18   7       73.65       86.09     26.36 o
   0  18   7      262.11      357.08     76.13 o
   2  18   7      196.02      317.87     44.54 o
   3  18   7      178.79      189.49     39.39 o
   4  18   7       65.07      -63.96     42.64 o
  -4  19   7       96.38       42.31     46.82 o
   0  19   7       92.56       49.27     37.30 o
   2  19   7       15.64        3.62     40.41 o
   3  19   7       99.73      170.33     46.82 o
  -1  20   7      126.02      182.99     56.00 o
   0  20   7      306.31      309.29     57.81 o
   0   0   8     5380.72     5565.84    158.82 o
   1   0   8     9949.20     9836.57    185.76 o
   2   0   8     6596.04     7016.11    168.20 o
   3   0   8     6487.16     6146.15    132.44 o
   4   0   8     1470.83     1362.65     36.12 o
   5   0   8     7509.43     7654.00    123.16 o
   6   0   8      445.98      420.19     13.17 o
   7   0   8     1489.00     1416.71     27.57 o
   8   0   8       11.85       19.38     21.23 o
   9   0   8      437.87      431.40     35.27 o
  10   0   8       32.89       42.48     45.83 o
 -10   1   8      156.98      166.86     53.08 o
  -9   1   8      187.19      184.66     32.61 o
  -8   1   8      325.73      377.17     16.74 o
  -7   1   8     1071.99     1016.72     24.66 o
  -6   1   8      376.24      336.15     13.14 o
  -5   1   8     1010.65     1012.32     21.56 o
  -4   1   8       19.32      -29.18     19.45 o
  -3   1   8      826.82      806.20     36.77 o
  -2   1   8      614.35      737.67     32.28 o
  -1   1   8       46.28       41.07     59.71 o
   0   1   8     2861.45     2780.86     63.11 o
   1   1   8       52.46       -9.17     35.34 o
   2   1   8      579.68      702.66     21.80 o
   3   1   8      760.77      726.01     18.68 o
   4   1   8        8.27      -10.44     13.77 o
   5   1   8      927.47      944.66     30.00 o
   6   1   8      330.14      336.00     23.18 o
   7   1   8     1034.97      963.21     30.48 o
   8   1   8      336.50      331.22     30.12 o
   9   1   8      179.53      214.21     38.39 o
  10   1   8      158.48      213.03     36.73 o
 -10   2   8       27.44      -25.49     32.83 o
  -9   2   8     1126.12     1088.67     31.29 o
  -8   2   8      109.17      113.11     11.18 o
  -7   2   8     1984.34     2009.79     28.42 o
  -6   2   8        7.20        1.92     12.61 o
  -5   2   8     4361.58     4359.67    110.52 o
  -4   2   8      699.50      696.24     20.62 o
  -3   2   8     4192.52     4035.98     59.92 o
  -2   2   8     1889.09     2063.92     69.27 o
  -1   2   8     2391.34     2292.56     41.88 o
   0   2   8       19.83       91.45     95.55 o
   1   2   8     2880.75     2808.82     53.53 o
   2   2   8     1920.85     2149.77     36.08 o
   3   2   8     4493.84     4183.23     54.86 o
   4   2   8      758.89      711.92     22.20 o
   5   2   8     4345.70     4329.65     94.92 o
   7   2   8     1967.59     1981.60     52.96 o
   8   2   8      130.96      101.63     14.71 o
   9   2   8     1063.48     1071.39     29.78 o
  10   2   8       22.98       92.00     26.09 o
 -10   3   8      869.56      890.66     35.58 o
  -9   3   8       75.87       52.84     33.69 o
  -8   3   8      631.08      606.20     14.78 o
  -7   3   8      360.17      363.40     43.31 o
  -6   3   8     1458.73     1477.43     36.63 o
  -5   3   8      133.35      161.75     27.32 o
  -4   3   8      701.27      670.15     22.23 o
  -3   3   8      766.47      778.93     17.32 o
  -2   3   8     4472.32     4608.89     66.24 o
  -1   3   8      800.54      898.71     19.92 o
   0   3   8      662.17      612.62     52.97 o
   1   3   8      761.33      881.08     73.21 o
   2   3   8     3937.09     4164.25    104.73 o
   3   3   8      760.66      736.41     24.48 o
   4   3   8      776.07      698.72     34.12 o
   5   3   8      102.20      137.18     26.08 o
   6   3   8     1479.25     1528.05     26.63 o
   7   3   8      324.43      348.39     16.51 o
   8   3   8      706.45      709.92     32.15 o
   9   3   8       75.10       66.17     62.04 o
  10   3   8      892.00     1004.53    176.80 o
 -10   4   8       34.53      -42.45     28.30 o
  -9   4   8      186.30      198.36     30.54 o
  -8   4   8       80.49       98.63     21.37 o
  -7   4   8      113.70       88.71     21.84 o
  -6   4   8      503.22      504.70     21.06 o
  -5   4   8       96.84      104.19     43.68 o
  -4   4   8      445.51      439.38     19.92 o
  -3   4   8     5547.29     5846.43     91.46 o
  -2   4   8      934.91      942.97     47.35 o
  -1   4   8     3690.93     3860.91    195.92 o
   0   4   8      961.10     1064.05     50.87 o
   1   4   8     3872.71     3882.09    147.38 o
   2   4   8      985.64      959.25     35.20 o
   3   4   8     5880.33     6246.96    130.66 o
   4   4   8      497.31      472.61     16.23 o
   5   4   8      142.06      130.70     15.88 o
   6   4   8      445.35      442.04     16.29 o
   7   4   8       60.98       54.78     22.36 o
   8   4   8      114.96      194.43     21.17 o
   9   4   8      184.01      175.57     29.77 o
  10   4   8       47.15       45.13     65.49 o
 -10   5   8      384.72      362.92     37.81 o
  -9   5   8       34.92       32.49     14.29 o
  -8   5   8      667.79      675.47     19.60 o
  -7   5   8       59.73      101.96     25.96 o
  -6   5   8     4172.29     4170.13     94.13 o
  -5   5   8       99.25      130.79     23.59 o
  -4   5   8     3051.37     2978.78     51.92 o
  -3   5   8      564.73      628.28     33.01 o
  -2   5   8     9227.28     9520.39    245.47 o
  -1   5   8      216.80      239.19     15.43 o
   0   5   8     2340.57     2220.04     47.44 o
   1   5   8      203.99      169.34     17.09 o
   2   5   8     8587.40     8811.35    210.73 o
   3   5   8      604.31      681.32     22.06 o
   4   5   8     3265.79     3142.84     43.74 o
   5   5   8       94.35      103.21     13.79 o
   6   5   8     4313.43     4328.26     76.99 o
   7   5   8       50.13       29.73     19.78 o
   8   5   8      622.16      626.83     32.56 o
   9   5   8       44.72       24.81     45.52 o
  10   5   8      361.75      551.39     65.75 o
 -10   6   8       79.82       35.45     34.10 o
  -9   6   8      175.93      174.81     31.77 o
  -8   6   8       18.10       23.58     16.42 o
  -7   6   8      375.00      324.76     32.73 o
  -6   6   8      508.43      417.68     45.69 o
  -5   6   8      276.69      285.02     18.29 o
  -4   6   8      238.86      249.90     33.32 o
  -3   6   8      469.47      469.76     20.18 o
  -2   6   8      946.72      974.00     32.28 o
  -1   6   8       28.91      -16.25     18.58 o
   0   6   8       29.56      -14.32     15.78 o
   1   6   8       27.66       13.44     24.00 o
   2   6   8      996.13     1002.34     20.54 o
   3   6   8      474.22      474.22     20.37 o
   4   6   8      204.29      232.85     23.19 o
   5   6   8      270.33      302.54     15.55 o
   6   6   8      430.04      367.17     28.10 o
   7   6   8      373.42      323.94     21.58 o
   8   6   8       29.53       20.42     26.89 o
   9   6   8      174.46      162.88     57.34 o
  10   6   8       91.69      108.48     57.39 o
 -10   7   8      416.38      414.98     45.05 o
  -9   7   8       37.48       11.59     17.95 o
  -8   7   8      402.42      442.01     21.13 o
  -7   7   8       75.35       93.35     18.88 o
  -6   7   8     1820.54     1867.38     48.94 o
  -5   7   8      185.95      181.19     11.52 o
  -4   7   8     1601.80     1520.27     48.19 o
  -3   7   8      404.40      471.37     14.78 o
  -2   7   8     3366.91     3233.55     60.67 o
  -1   7   8      193.55      176.91     46.61 o
   0   7   8     2082.49     1982.68     34.79 o
   1   7   8      170.20      158.34      9.73 o
   2   7   8     3422.42     3154.34     78.47 o
   3   7   8      414.71      459.58     27.60 o
   4   7   8     1590.90     1482.72     28.33 o
   5   7   8      179.69      165.60     23.93 o
   6   7   8     1915.28     1918.44     29.91 o
   7   7   8       84.55       44.36     18.87 o
   8   7   8      401.13      486.19     22.74 o
   9   7   8       30.82       69.62     75.63 o
  10   7   8      426.23      417.77     62.87 o
 -10   8   8      142.40       81.06     39.39 o
  -9   8   8      403.23      268.74     42.83 o
  -8   8   8      225.68      229.86     23.76 o
  -7   8   8      264.03      282.45     57.84 o
  -6   8   8       83.48       67.24     14.32 o
  -5   8   8      827.22      830.03     25.83 o
  -4   8   8      393.06      401.13     24.66 o
  -3   8   8      741.79      754.71     23.39 o
  -2   8   8      180.98      203.03     26.07 o
  -1   8   8     1110.43     1106.49     28.52 o
   0   8   8        1.32       45.84     19.94 o
   1   8   8     1169.73     1124.57     33.25 o
   2   8   8      203.36      195.79     20.57 o
   3   8   8      693.24      704.24     22.88 o
   4   8   8      343.06      380.49     18.07 o
   5   8   8      789.22      779.23     39.30 o
   6   8   8       81.43       93.86     29.18 o
   7   8   8      264.27      258.91     11.66 o
   8   8   8      193.38      145.95     47.96 o
   9   8   8      420.79      435.39     21.04 o
  10   8   8      141.90       87.50     34.96 o
  -9   9   8        3.80      -22.83     38.51 o
  -8   9   8      371.32      381.62     43.24 o
  -7   9   8      307.42      282.44     18.69 o
  -6   9   8      582.35      686.49     24.92 o
  -5   9   8      313.92      276.65     11.29 o
  -4   9   8     1267.89     1255.90     35.03 o
  -3   9   8       26.94        0.18     22.57 o
  -2   9   8      930.85      891.88     17.72 o
  -1   9   8      363.22      358.10     20.36 o
   0   9   8     1105.39     1064.96     29.12 o
   1   9   8      342.59      384.23     64.02 o
   2   9   8      850.44      814.46     25.58 o
   3   9   8       34.42      -17.40     22.42 o
   4   9   8     1194.10     1173.84     35.01 o
   5   9   8      281.73      242.43     16.17 o
   6   9   8      673.88      676.21     19.48 o
   7   9   8      311.27      262.43     20.89 o
   8   9   8      361.22      324.43     37.09 o
   9   9   8        2.54       -9.46     37.44 o
  -9  10   8      128.79      111.22     45.15 o
  -8  10   8      125.74       -4.53     30.45 o
  -7  10   8      359.59      384.95     28.62 o
  -6  10   8      130.13       92.49     23.10 o
  -5  10   8     1464.76     1500.52     46.57 o
  -4  10   8        4.59       42.37     40.80 o
  -3  10   8     2201.62     2196.26     78.15 o
  -2  10   8      180.07      155.35     23.48 o
  -1  10   8     2706.56     2631.07     41.46 o
   0  10   8        3.65       -3.62     16.76 o
   1  10   8     2671.93     2660.17     66.45 o
   2  10   8      198.02      216.00     46.30 o
   3  10   8     2236.44     2145.85     35.93 o
   4  10   8       10.01      -21.38     14.25 o
   5  10   8     1564.02     1510.69     54.68 o
   6  10   8      159.66      109.84     21.52 o
   7  10   8      333.20      326.12     21.78 o
   8  10   8      103.88      247.95     55.91 o
   9  10   8      114.31      179.66     61.78 o
  -9  11   8       41.79      111.73     45.28 o
  -8  11   8      228.64      424.77     63.87 o
  -7  11   8       40.23      -12.44     20.21 o
  -6  11   8       80.50       21.59     12.95 o
  -5  11   8      497.38      425.35     16.83 o
  -4  11   8      473.79      459.14     14.98 o
  -3  11   8      439.83      386.89     21.32 o
  -2  11   8      142.32      154.02     25.06 o
  -1  11   8      377.87      340.83     32.70 o
   0  11   8      263.39      251.78     18.60 o
   1  11   8      389.88      390.33     26.93 o
   2  11   8      189.07      240.53     27.74 o
   3  11   8      471.52      371.46     36.19 o
   4  11   8      518.46      467.55     18.06 o
   5  11   8      472.17      433.14     21.65 o
   6  11   8       59.33       39.58     26.65 o
   7  11   8       29.71       40.83     27.72 o
   8  11   8      198.09      216.44     67.25 o
   9  11   8       66.39       60.51     42.33 o
  -8  12   8       91.25      136.77     26.30 o
  -7  12   8      910.42     1002.05    164.20 o
  -6  12   8       47.83       30.99     23.19 o
  -5  12   8     1344.66     1321.83     27.46 o
  -4  12   8        8.98      -22.99     16.29 o
  -3  12   8     1267.78     1251.83     24.02 o
  -2  12   8      374.34      364.44     27.40 o
  -1  12   8     2559.31     2539.63     63.88 o
   0  12   8       88.75       36.12     14.65 o
   1  12   8     2558.49     2494.74     63.84 o
   2  12   8      396.33      437.97     23.55 o
   3  12   8     1251.78     1262.12     33.85 o
   4  12   8       11.24       10.84     15.99 o
   5  12   8     1325.89     1307.30     63.24 o
   6  12   8       38.89        2.08     27.18 o
   7  12   8      892.95      799.37     39.39 o
   8  12   8       84.66       94.19     27.83 o
  -8  13   8      164.61       61.48     38.51 o
  -7  13   8        7.64      -20.76     27.42 o
  -6  13   8       26.22       29.46     14.82 o
  -5  13   8      202.95      208.42     28.80 o
  -4  13   8      133.90      164.17     27.04 o
  -3  13   8     1072.89     1040.44     30.90 o
  -2  13   8      553.67      487.87     31.49 o
  -1  13   8      102.97       27.76     16.02 o
   0  13   8      205.54      203.22     17.78 o
   1  13   8      105.33       52.96     18.98 o
   2  13   8      574.88      558.86     45.53 o
   3  13   8     1013.62      948.68     32.52 o
   4  13   8      108.47      107.46     18.09 o
   5  13   8      184.00      214.44     42.59 o
   6  13   8       36.84       50.81     23.71 o
   7  13   8       20.02      -29.83     29.97 o
   8  13   8      193.44      336.94     63.52 o
  -7  14   8      357.25      404.84     36.63 o
  -6  14   8       50.55      -22.26     29.00 o
  -5  14   8      372.48      451.86     50.05 o
  -4  14   8      398.24      431.57     24.04 o
  -3  14   8      712.71      761.37     18.46 o
  -2  14   8      227.33      214.50     44.05 o
  -1  14   8     2140.42     2076.41     57.40 o
   0  14   8        8.17        4.36     20.89 o
   1  14   8     2201.25     2120.09     68.48 o
   2  14   8      212.64      207.08     19.52 o
   3  14   8      672.94      662.86     30.28 o
   4  14   8      378.46      364.85     20.93 o
   5  14   8      286.73      280.21     20.01 o
   6  14   8       40.92       31.26     68.11 o
  -7  15   8      151.74      -14.15     56.28 o
  -6  15   8      428.62      526.80     46.49 o
  -5  15   8      175.35      165.20     17.79 o
  -4  15   8      603.82      611.11     65.90 o
  -3  15   8       64.46       70.54     20.19 o
  -2  15   8      214.21      241.22     22.91 o
  -1  15   8      493.65      486.04     31.89 o
   0  15   8        4.10       -3.55     15.30 o
   1  15   8      502.53      482.03     30.30 o
   2  15   8      186.40       63.73     20.96 o
   3  15   8       51.65       52.69     27.46 o
   4  15   8      559.16      486.29     29.17 o
   5  15   8      184.73      119.36     47.56 o
  -6  16   8       10.78       30.06     30.37 o
  -5  16   8      108.05      130.59     75.05 o
  -4  16   8       39.90       90.40     65.58 o
  -3  16   8      348.90      441.08     48.46 o
  -2  16   8       78.24      -37.09     55.85 o
  -1  16   8      209.17      171.96     45.18 o
   0  16   8       25.95       65.93     21.04 o
   1  16   8      200.46      212.54     24.72 o
   2  16   8       84.77       96.64     27.79 o
   3  16   8      369.34      314.30     25.76 o
   4  16   8       39.74       40.37     24.90 o
   5  16   8      133.04      172.51     48.44 o
  -5  17   8      100.14       93.08     74.93 o
  -4  17   8      268.70      271.92     74.19 o
  -3  17   8       18.28       -7.31     39.20 o
  -2  17   8      584.53      535.35     51.44 o
  -1  17   8       57.80       90.65     40.15 o
   0  17   8      354.67      369.14     21.62 o
   1  17   8       55.65       59.83     32.00 o
   2  17   8      489.34      485.42     28.20 o
   3  17   8       13.61       28.96     49.20 o
   4  17   8      292.03      316.94     44.17 o
  -5  18   8       74.58      -75.40     58.23 o
  -4  18   8        7.24       63.33     42.22 o
  -3  18   8       53.64       95.16     57.86 o
  -2  18   8       89.32      -28.45     30.74 o
  -1  18   8       29.95       41.26     43.88 o
   0  18   8       68.01       -4.85     21.21 o
   2  18   8       99.07      159.17     64.72 o
  -1  19   8        8.29      -80.87     53.91 o
   0  19   8      404.95      349.24     46.21 o
   1  19   8       11.22      -77.39     51.59 o
  -1  20   8      128.00       45.56     53.13 o
   0  20   8      143.08       83.05     51.27 o
   1  20   8      150.86       82.77     49.97 o
   1   0   9      452.05      506.40     27.43 o
   2   0   9     1056.17     1139.04     69.14 o
   3   0   9      220.15      241.25     15.88 o
   4   0   9      115.97      132.54     18.54 o
   5   0   9       59.58       73.01     29.27 o
   6   0   9     1081.85     1114.41     26.05 o
   7   0   9      585.70      564.67     22.12 o
   8   0   9      375.91      446.59     19.04 o
   9   0   9       13.19       17.34     14.76 o
  10   0   9      159.54      194.92     35.03 o
 -10   1   9      203.54      236.65     40.09 o
  -9   1   9      298.89      262.41     41.98 o
  -8   1   9      813.31      768.19     27.67 o
  -7   1   9     1259.31     1252.04     29.06 o
  -6   1   9     1659.34     1642.17     27.87 o
  -5   1   9      735.24      715.68     17.78 o
  -4   1   9     4264.15     4122.06     77.78 o
  -3   1   9     2326.29     2453.45     54.62 o
  -2   1   9     4795.14     4688.04    157.40 o
  -1   1   9     1953.62     2015.64     60.97 o
   0   1   9     8234.01     7992.78    154.64 o
   1   1   9     2177.77     2381.52     66.11 o
   2   1   9     5104.44     5064.85    135.50 o
   3   1   9     2564.54     2637.34     65.89 o
   4   1   9     4282.18     4176.27     47.07 o
   5   1   9      834.12      786.03     24.90 o
   6   1   9     1545.08     1578.43     25.50 o
   7   1   9     1351.28     1335.37     42.99 o
   8   1   9      849.02      853.15     40.17 o
   9   1   9      286.28      276.98     43.46 o
  10   1   9      228.22      238.51     68.12 o
 -10   2   9      363.30      351.36     25.94 o
  -9   2   9      199.85      164.61     19.33 o
  -8   2   9      479.59      468.14     19.31 o
  -7   2   9       14.51      -15.89     10.60 o
  -6   2   9      340.91      356.60     16.01 o
  -5   2   9       69.88       43.10     32.07 o
  -4   2   9      198.85      273.34     49.13 o
  -3   2   9     1532.57     1551.35     31.26 o
  -2   2   9       42.70       76.07     34.08 o
  -1   2   9     8663.60     8816.11    169.12 o
   0   2   9     4145.94     4684.19    142.17 o
   1   2   9     8497.87     8974.11    193.57 o
   2   2   9       28.04        4.16     11.90 o
   3   2   9     1276.84     1287.24     24.97 o
   4   2   9      148.12      123.33     22.43 o
   5   2   9      122.23       75.25     20.41 o
   6   2   9      336.20      311.84     14.44 o
   7   2   9        2.96      -17.09     11.39 o
   8   2   9      473.53      461.23     21.84 o
   9   2   9      233.64      194.82     20.75 o
  10   2   9      361.49      306.22     24.90 o
 -10   3   9      165.32      152.72     22.58 o
  -9   3   9      479.20      415.22     15.30 o
  -8   3   9      190.90      200.14     18.81 o
  -7   3   9       32.34       62.01     31.86 o
  -6   3   9      294.67      327.70     18.18 o
  -5   3   9      246.07      283.13     22.12 o
  -4   3   9     2324.13     2506.10     45.74 o
  -3   3   9      757.04      660.79     21.80 o
  -2   3   9     4434.46     4371.39     72.51 o
  -1   3   9      816.79      762.19     20.08 o
   0   3   9     5088.02     5038.08    180.24 o
   1   3   9      839.68      825.28     49.88 o
   2   3   9     4645.44     4708.84    102.25 o
   3   3   9      752.39      734.47     18.83 o
   4   3   9     2399.41     2489.95     49.68 o
   5   3   9      178.05      229.29     24.36 o
   6   3   9      292.82      301.91     13.65 o
   7   3   9       58.24       41.25     22.78 o
   8   3   9      185.45      153.28     23.72 o
   9   3   9      486.83      433.73     42.63 o
  10   3   9      147.02      173.99     57.52 o
 -10   4   9       15.22      -33.00     22.00 o
  -9   4   9      408.83      360.14     18.15 o
  -8   4   9      198.83      179.55     26.59 o
  -7   4   9      151.87      167.64     17.73 o
  -6   4   9     1152.29     1103.40     43.89 o
  -5   4   9     1616.75     1563.51     33.78 o
  -4   4   9     1342.77     1370.01     51.24 o
  -3   4   9     1292.50     1142.22     41.74 o
  -2   4   9      394.30      380.71     45.89 o
  -1   4   9     1396.47     1264.40     43.81 o
   0   4   9      335.60      260.50     44.97 o
   1   4   9     1507.19     1376.20     69.86 o
   2   4   9      517.84      523.52     28.56 o
   3   4   9     1189.98     1061.57     25.76 o
   4   4   9     1282.19     1223.88     41.44 o
   5   4   9     1770.41     1770.53     84.78 o
   6   4   9     1152.13     1071.21     22.35 o
   7   4   9      113.25      145.91     33.69 o
   8   4   9      208.38      228.81     27.13 o
   9   4   9      398.01      422.58     42.66 o
  10   4   9       20.67       82.15     46.91 o
 -10   5   9       91.19       75.26     31.69 o
  -9   5   9      158.19      102.10     19.72 o
  -8   5   9      122.41      134.99     13.84 o
  -7   5   9       89.58       18.16     37.81 o
  -6   5   9       61.36       36.51     20.23 o
  -5   5   9       76.21       54.99     17.21 o
  -4   5   9      649.07      649.01     29.22 o
  -3   5   9      440.87      520.57     44.17 o
  -2   5   9     1621.04     1804.67     64.61 o
  -1   5   9      267.61      263.06     22.68 o
   0   5   9      112.25       92.02     47.93 o
   1   5   9      234.65      248.43     20.51 o
   2   5   9     1771.22     1868.72     47.36 o
   3   5   9      474.05      469.12     44.26 o
   4   5   9      729.79      743.10     25.44 o
   5   5   9       49.50       65.83     39.64 o
   6   5   9       69.95       38.50     25.00 o
   7   5   9       57.29       46.16     12.95 o
   8   5   9       91.42       79.25     19.57 o
   9   5   9      200.80      168.23     24.31 o
  10   5   9       92.47       12.17     47.93 o
 -10   6   9       62.79       35.68     33.68 o
  -9   6   9     1192.67     1110.52     89.24 o
  -8   6   9      337.31      284.64     15.05 o
  -7   6   9     1379.90     1439.19     57.34 o
  -6   6   9      720.68      777.02     45.23 o
  -5   6   9     2187.03     2089.88     34.46 o
  -4   6   9     1812.69     1830.77     32.30 o
  -3   6   9     3268.82     3224.85    107.09 o
  -2   6   9     1821.18     1858.61     71.32 o
  -1   6   9     4058.41     4217.57     90.24 o
   0   6   9      425.62      354.33     18.66 o
   1   6   9     4110.44     4092.79    100.95 o
   2   6   9     2028.29     2010.39     45.56 o
   3   6   9     3149.71     3134.64     56.19 o
   4   6   9     1849.67     1868.84     34.26 o
   5   6   9     2235.58     2162.77     41.18 o
   6   6   9      739.20      791.85     17.17 o
   7   6   9     1479.29     1420.68     36.70 o
   8   6   9      357.83      367.41     20.87 o
   9   6   9     1283.41     1311.97    126.17 o
  10   6   9       47.08       63.59     37.38 o
 -10   7   9       54.78      -21.16     36.70 o
  -9   7   9       61.21       23.15     57.83 o
  -8   7   9       35.82       53.26     27.74 o
  -7   7   9      722.14      739.37     20.08 o
  -6   7   9       84.73       93.01     16.37 o
  -5   7   9      254.45      305.97     22.25 o
  -4   7   9       37.51       69.84     36.73 o
  -3   7   9      100.24      152.08     24.70 o
  -2   7   9       44.28       13.02     14.58 o
  -1   7   9      116.32      180.38     17.97 o
   0   7   9      321.82      390.36     40.05 o
   1   7   9      109.68       51.75     25.11 o
   2   7   9       43.86       18.78     25.04 o
   3   7   9       91.36       97.29     27.68 o
   4   7   9       36.23       67.18     28.87 o
   5   7   9      235.66      276.40     18.75 o
   6   7   9       80.81       49.40     17.54 o
   7   7   9      727.93      699.84     17.38 o
   8   7   9       53.22       71.76     30.43 o
   9   7   9       41.19       16.48     50.88 o
  10   7   9       48.10      105.98     77.60 o
  -9   8   9      432.56      650.27     55.07 o
  -8   8   9      109.63      108.61     28.38 o
  -7   8   9      487.16      552.18     20.51 o
  -6   8   9      223.59      201.60     11.93 o
  -5   8   9      575.02      603.36     15.31 o
  -4   8   9      120.63      134.84     28.66 o
  -3   8   9     1550.66     1542.42     40.19 o
  -2   8   9     1454.95     1459.23     38.44 o
  -1   8   9     2155.87     2160.94     60.17 o
   0   8   9     2086.22     2160.28     49.24 o
   1   8   9     2034.63     1948.11     48.59 o
   2   8   9     1532.27     1565.49     28.79 o
   3   8   9     1619.17     1542.75     28.78 o
   4   8   9      147.83      102.35     16.09 o
   5   8   9      605.53      589.34     28.20 o
   6   8   9      159.06      151.99     19.45 o
   7   8   9      469.28      510.08     21.43 o
   8   8   9      101.23      151.74     29.52 o
   9   8   9      385.69      438.22     48.03 o
  -9   9   9      164.56      172.88     47.93 o
  -8   9   9       83.13      109.92     82.38 o
  -7   9   9      406.14      390.93     30.12 o
  -6   9   9      306.16      283.38     30.91 o
  -5   9   9      235.36      240.53     18.54 o
  -4   9   9      894.91      870.44     36.97 o
  -3   9   9      262.73      277.95     24.33 o
  -2   9   9      989.91      993.44     32.98 o
  -1   9   9      464.48      437.92     51.51 o
   0   9   9     1528.77     1574.84     35.00 o
   1   9   9      419.58      396.69     38.35 o
   2   9   9      947.59      931.06     22.34 o
   3   9   9      199.02      229.92     23.89 o
   4   9   9      833.08      822.63     30.29 o
   5   9   9      189.97      188.90     46.16 o
   6   9   9      353.53      301.73     29.88 o
   7   9   9      414.35      386.17     19.55 o
   8   9   9       85.58       76.50     31.11 o
   9   9   9      175.80      131.36     23.73 o
  -9  10   9       36.08      145.74     46.77 o
  -8  10   9       80.99      -71.13     47.42 o
  -7  10   9      588.43      685.47     50.44 o
  -6  10   9      245.26      212.77     17.98 o
  -5  10   9      880.58      862.95     27.63 o
  -4  10   9      109.77      108.91     29.44 o
  -3  10   9      322.13      331.72     24.43 o
  -2  10   9      266.84      269.87     27.52 o
  -1  10   9      562.62      553.28     21.72 o
   0  10   9      322.41      259.45     19.84 o
   1  10   9      432.86      382.57     24.53 o
   2  10   9      225.10      175.14     35.77 o
   3  10   9      319.24      296.03     17.40 o
   4  10   9       76.39       32.58     16.53 o
   5  10   9      921.53      835.84     35.01 o
   6  10   9      198.95      183.39     22.35 o
   7  10   9      567.31      588.83     62.22 o
   8  10   9       74.19       92.95     25.44 o
   9  10   9       17.03      -14.94     18.13 o
  -8  11   9      421.13      342.88     54.98 o
  -7  11   9      174.31      231.40     37.41 o
  -6  11   9      786.03      793.79     22.97 o
  -5  11   9      343.60      373.81     17.62 o
  -4  11   9     1442.34     1494.42     26.56 o
  -3  11   9      719.69      663.64     29.45 o
  -2  11   9     1354.21     1317.78     28.72 o
  -1  11   9      136.46       62.19     24.62 o
   0  11   9     2941.80     2924.15     76.80 o
   1  11   9       80.42       65.53     31.19 o
   2  11   9     1454.75     1399.98     49.53 o
   3  11   9      792.02      729.57     24.37 o
   4  11   9     1390.68     1401.36     37.81 o
   5  11   9      360.09      312.43     40.66 o
   6  11   9      786.12      776.30     23.21 o
   7  11   9      151.43        7.12     61.29 o
   8  11   9      379.47      481.27     31.79 o
  -8  12   9      241.18      203.04     42.27 o
  -7  12   9       56.50       76.37     35.36 o
  -6  12   9      183.96      128.97     18.19 o
  -5  12   9       28.68       39.75     55.36 o
  -4  12   9      372.25      401.34     27.93 o
  -3  12   9      107.08      113.62     23.94 o
  -2  12   9       29.62       23.95     21.90 o
  -1  12   9      337.14      304.41     18.76 o
   0  12   9      582.95      544.46     20.30 o
   1  12   9      342.44      347.20     21.61 o
   2  12   9       25.26        3.38     27.60 o
   3  12   9      109.01       67.93     15.84 o
   4  12   9      333.92      323.33     34.69 o
   5  12   9       22.22      -15.54     19.91 o
   6  12   9      189.39      172.31     28.79 o
   7  12   9       50.64       -6.98     40.46 o
   8  12   9      234.60      208.91     37.77 o
  -8  13   9      513.84      619.29     38.74 o
  -7  13   9      186.66      178.31     28.78 o
  -6  13   9      419.33      500.47     22.80 o
  -5  13   9       92.16      126.34     34.44 o
  -4  13   9      781.61      756.01     32.27 o
  -3  13   9       92.92       61.44     12.05 o
  -2  13   9     2023.26     2029.23     45.50 o
  -1  13   9      794.82      765.06     23.56 o
   0  13   9     5080.11     4999.27     98.18 o
   1  13   9      732.65      764.29     74.85 o
   2  13   9     2042.33     1951.80     80.45 o
   3  13   9      110.08      107.36     29.77 o
   4  13   9      697.44      679.26     24.20 o
   5  13   9       55.73      -13.57     17.73 o
   6  13   9      382.15      383.52     76.97 o
   7  13   9      187.98      242.10     59.48 o
   8  13   9      522.32      517.98    100.74 o
  -7  14   9       75.72       33.53     30.73 o
  -6  14   9       19.36       32.06     28.02 o
  -5  14   9      454.20      552.02     49.91 o
  -4  14   9      480.02      496.94     24.93 o
  -3  14   9       74.18       86.64     20.64 o
  -2  14   9       95.37       81.64     21.56 o
  -1  14   9        4.47       70.95     31.45 o
   0  14   9      187.88      239.54     18.13 o
   1  14   9       16.58       31.14     29.71 o
   2  14   9      109.83      185.55     46.41 o
   3  14   9       39.41       65.50     20.23 o
   4  14   9      477.65      394.25     28.23 o
   5  14   9      464.94      448.98     29.95 o
   6  14   9       32.89      -55.72     54.01 o
   7  14   9       79.62      -56.00     54.47 o
  -7  15   9       91.93       77.11     57.35 o
  -6  15   9      331.80      355.34     33.30 o
  -5  15   9      338.67      393.74     63.80 o
  -4  15   9      604.47      617.93     41.57 o
  -3  15   9        4.53       44.29     37.76 o
  -2  15   9      679.05      642.44     72.05 o
  -1  15   9       74.69      104.58     24.54 o
   0  15   9      552.68      535.71     22.16 o
   1  15   9       58.58       31.54     31.61 o
   2  15   9      628.98      649.00     61.11 o
   3  15   9        2.31       31.88     40.60 o
   4  15   9      633.15      593.93     32.75 o
   5  15   9      350.77      217.10     54.38 o
  -6  16   9      153.63      -43.43     58.14 o
  -5  16   9      441.72      407.71     38.28 o
  -4  16   9       51.56      196.87    182.11 o
  -3  16   9      662.56      735.45     41.41 o
  -2  16   9       22.93       56.55     35.84 o
  -1  16   9      519.21      543.70     45.47 o
   0  16   9       25.06       -7.54     21.39 o
   1  16   9      493.54      486.02     41.16 o
   2  16   9       11.99       -1.95     42.07 o
   3  16   9      563.00      541.23     31.25 o
   4  16   9       78.15       -7.14     32.27 o
  -5  17   9      190.28       58.79     60.69 o
  -4  17   9       27.75      130.33     57.44 o
  -3  17   9       50.52      117.83     26.73 o
  -2  17   9       10.06        2.69     36.14 o
  -1  17   9       55.00       29.75     30.00 o
   0  17   9        0.96      -22.03     17.91 o
   1  17   9       65.63       52.42     32.96 o
   2  17   9        8.10      -42.29     28.19 o
   3  17   9       56.50       68.83     21.54 o
   4  17   9       23.57      -22.58     69.90 o
   5  17   9      222.31      230.60     42.87 o
  -4  18   9       72.77       98.73     43.75 o
  -3  18   9      690.48      656.25     71.36 o
  -1  18   9      576.46      559.89     33.13 o
   0  18   9       85.45       62.10     30.11 o
   1  18   9      611.34      602.71     64.03 o
   2  18   9      267.13      207.31     44.08 o
   3  18   9      732.49      853.53     64.49 o
  -3  19   9       62.28       46.68     58.37 o
  -2  19   9      130.86       21.44     58.69 o
  -1  19   9      121.04      135.02     59.53 o
   0  19   9      129.70      243.40     45.61 o
   1  19   9      122.75       21.67     49.41 o
   2  19   9      119.54      237.79     53.45 o
   3  19   9       55.36      262.70     51.87 o
   0   0  10    10228.71    10386.34    281.54 o
   1   0  10     4466.57     4646.29     97.11 o
   2   0  10     2781.94     2635.70     78.03 o
   3   0  10     1559.68     1600.51     82.66 o
   4   0  10     4651.29     4560.60     82.18 o
   5   0  10      345.42      386.81     29.46 o
   6   0  10      425.19      420.45     37.94 o
   7   0  10       65.59       52.58     25.15 o
   8   0  10     1125.32     1053.19     34.74 o
   9   0  10      228.70      156.49     51.82 o
  10   0  10      184.97      162.85     20.50 o
 -10   1  10       62.01      -15.03     65.07 o
  -9   1  10      324.95      271.12     43.98 o
  -8   1  10       53.50       30.49     13.04 o
  -7   1  10       14.84       -3.64     20.56 o
  -6   1  10       11.42        8.70     17.90 o
  -5   1  10      202.80      174.79     25.17 o
  -4   1  10      131.96      166.42     50.37 o
  -3   1  10      226.58      261.30     27.01 o
  -2   1  10     1213.33     1296.25     37.98 o
  -1   1  10      971.35     1152.68     44.38 o
   0   1  10     1862.32     2000.97     66.05 o
   1   1  10      863.35      982.65     31.73 o
   2   1  10     1203.52     1259.35     29.74 o
   3   1  10      177.52      196.62     28.04 o
   4   1  10      153.80      192.95     14.99 o
   5   1  10      247.87      225.69     36.17 o
   6   1  10       26.92       21.80     22.36 o
   7   1  10       15.85        9.10      9.95 o
   8   1  10       58.18       25.92     18.86 o
   9   1  10      349.74      349.41     29.66 o
  10   1  10       65.29        8.87     22.59 o
 -10   2  10      494.10      488.38     89.57 o
  -9   2  10      167.29      104.18     27.47 o
  -8   2  10      967.76      902.47     24.12 o
  -7   2  10        4.90       -5.23     11.04 o
  -6   2  10      265.06      261.81     23.88 o
  -5   2  10      711.29      646.73     21.67 o
  -4   2  10     1181.06     1186.69     43.52 o
  -3   2  10     1364.52     1417.45     76.09 o
  -2   2  10     5534.95     5690.80    111.58 o
  -1   2  10     1221.04     1228.89     61.57 o
   0   2  10     8719.20     8769.79    173.52 o
   1   2  10     1479.41     1524.41     55.36 o
   2   2  10     6142.76     6255.20     99.16 o
   3   2  10     1275.18     1232.44     25.26 o
   4   2  10     1166.34     1128.44     24.52 o
   5   2  10      717.13      641.90     17.36 o
   6   2  10      136.75      104.94     35.27 o
   7   2  10       20.58       20.37     25.66 o
   8   2  10     1032.35     1014.65     34.69 o
   9   2  10      192.61      205.79     38.79 o
  10   2  10      474.66      418.97     51.77 o
 -10   3  10      217.28      198.82     49.37 o
  -9   3  10       40.07       12.63     12.56 o
  -8   3  10      296.44      257.50     12.18 o
  -7   3  10     1309.47     1349.57     25.11 o
  -6   3  10      213.81      221.35     24.48 o
  -5   3  10     1590.41     1564.70     28.70 o
  -4   3  10      158.80      168.24     17.37 o
  -3   3  10     3439.68     3480.16     62.15 o
  -2   3  10      827.43      793.51     24.87 o
  -1   3  10     1782.66     1633.33     63.18 o
   0   3  10     1315.56     1239.62     97.61 o
   1   3  10     1774.11     1578.49     83.81 o
   2   3  10      770.09      735.24     18.83 o
   3   3  10     3371.91     3316.77     65.50 o
   4   3  10      236.98      282.57     20.73 o
   5   3  10     1640.44     1596.65     31.00 o
   6   3  10      145.29       92.61     29.06 o
   7   3  10     1452.99     1477.99     27.07 o
   8   3  10      285.69      276.58     29.77 o
   9   3  10       71.59      259.60     93.66 o
  10   3  10      231.34      302.99     38.40 o
 -10   4  10      552.19      570.13     43.17 o
  -9   4  10      219.53      214.89     16.65 o
  -8   4  10      393.67      365.02     17.06 o
  -7   4  10      960.41      907.31     32.99 o
  -6   4  10       23.27      -26.13     17.42 o
  -5   4  10      107.59       63.85     19.54 o
  -4   4  10      148.01      133.08     51.97 o
  -3   4  10      746.29      859.07     34.71 o
  -2   4  10     1498.67     1371.26     42.42 o
  -1   4  10     2046.31     2134.85     92.87 o
   0   4  10       14.43      -25.63     17.09 o
   1   4  10     2095.97     2167.81     65.21 o
   2   4  10     1454.52     1402.53     39.81 o
   3   4  10      645.83      680.03     24.99 o
   4   4  10      162.79      146.83     41.58 o
   5   4  10       93.22      100.17     20.16 o
   6   4  10       54.98       40.06     18.08 o
   7   4  10      839.83      800.44     46.49 o
   8   4  10      438.26      438.44     36.21 o
   9   4  10      224.67      227.48     37.64 o
  10   4  10      536.40      566.28     46.72 o
 -10   5  10      154.87       38.93     31.78 o
  -9   5  10      355.78      333.76     19.50 o
  -8   5  10      103.81      124.41     31.06 o
  -7   5  10      458.05      443.65     38.83 o
  -6   5  10      237.37      276.10     33.49 o
  -5   5  10     1546.47     1548.95     35.36 o
  -4   5  10      772.23      727.91     26.98 o
  -3   5  10     1933.92     1849.72     67.46 o
  -2   5  10     1631.91     1720.66     52.41 o
  -1   5  10     5048.14     5104.13    236.74 o
   0   5  10     1278.50     1355.87    108.15 o
   1   5  10     5199.06     5233.01    196.77 o
   2   5  10     1468.96     1450.00     47.98 o
   3   5  10     1980.13     1904.32     94.46 o
   4   5  10      774.12      787.49     27.10 o
   5   5  10     1476.58     1371.44     46.18 o
   6   5  10      169.36      179.94     27.32 o
   7   5  10      589.17      536.60     36.64 o
   8   5  10      102.91      106.26     48.60 o
   9   5  10      273.73      316.39     69.48 o
  10   5  10      180.60      259.84     46.66 o
 -10   6  10        0.97      -56.65     37.77 o
  -9   6  10      354.36      394.12     84.06 o
  -8   6  10       30.42       25.53     16.04 o
  -7   6  10      350.46      379.80     50.95 o
  -6   6  10       74.46       66.29     48.29 o
  -5   6  10     1002.91     1005.92     41.54 o
  -4   6  10      225.11      231.13     22.78 o
  -3   6  10      375.84      427.10     26.25 o
  -2   6  10       59.05       62.28     17.45 o
  -1   6  10      280.09      275.22     34.93 o
   0   6  10     1295.71     1321.52     45.03 o
   1   6  10      268.88      263.75     44.39 o
   2   6  10       63.35       22.33     21.02 o
   3   6  10      366.65      403.82     34.21 o
   4   6  10      221.27      194.34     20.45 o
   5   6  10     1004.51     1023.67     37.35 o
   6   6  10       92.29       90.39     18.09 o
   7   6  10      288.88      309.86     15.58 o
   8   6  10       24.09      -36.56     34.92 o
   9   6  10      352.86      353.00     31.24 o
  10   6  10        3.99      -21.22     31.55 o
  -9   7  10      866.47      819.45     35.94 o
  -8   7  10      151.40      184.76     31.73 o
  -7   7  10      880.59      872.01     41.68 o
  -6   7  10      413.06      405.51     21.17 o
  -5   7  10     2080.55     2129.52     83.87 o
  -4   7  10      408.43      395.87     15.39 o
  -3   7  10     1799.75     1763.55     42.36 o
  -2   7  10      495.96      461.23     43.43 o
  -1   7  10     2725.24     2700.98     81.78 o
   0   7  10      909.03      840.06     27.27 o
   1   7  10     2823.19     2872.62    100.23 o
   2   7  10      370.44      411.36     21.76 o
   3   7  10     2130.41     2067.91     58.46 o
   4   7  10      349.38      404.40     21.51 o
   5   7  10     1957.36     1892.95     44.88 o
   6   7  10      489.36      455.06     26.99 o
   7   7  10      840.51      790.45     21.25 o
   8   7  10      158.34      107.16     26.73 o
   9   7  10      856.75      898.75     46.80 o
  -9   8  10      117.19      -35.54     43.47 o
  -8   8  10      719.06      690.96     60.29 o
  -7   8  10      162.03      197.90     37.28 o
  -6   8  10      109.12      151.13     20.49 o
  -5   8  10      457.60      424.03     23.95 o
  -4   8  10      283.88      306.74     20.26 o
  -3   8  10      373.33      361.29     18.89 o
  -2   8  10      312.26      286.68     23.08 o
  -1   8  10      842.80      845.94     31.54 o
   0   8  10     3093.50     3031.52     91.94 o
   1   8  10      857.25      861.10     48.76 o
   2   8  10      331.82      355.70     17.30 o
   3   8  10      356.35      397.86     22.89 o
   4   8  10      211.39      247.61     13.70 o
   5   8  10      416.79      371.37     14.42 o
   6   8  10      168.83      144.69     17.71 o
   7   8  10      162.10      150.93     25.46 o
   8   8  10      774.64      712.13     30.13 o
   9   8  10      134.81      177.91     25.12 o
  -9   9  10      319.57      293.33     53.17 o
  -8   9  10       92.38      134.46     35.96 o
  -7   9  10      486.16      527.95     45.40 o
  -6   9  10      730.27      790.33     30.22 o
  -5   9  10      100.24       97.45     28.51 o
  -4   9  10      551.06      515.82     28.71 o
  -3   9  10      992.86     1042.01     56.13 o
  -2   9  10       81.55       89.77     15.45 o
  -1   9  10     2453.78     2378.22     59.07 o
   0   9  10      231.83      186.85     26.60 o
   1   9  10     2330.48     2324.70     67.67 o
   2   9  10       49.07       36.34     19.65 o
   3   9  10     1144.45     1161.77     55.90 o
   4   9  10      514.74      528.00     26.52 o
   5   9  10       71.42       77.60     18.25 o
   6   9  10      743.09      750.03     35.30 o
   7   9  10      399.72      462.61     28.04 o
   8   9  10       62.70      133.04     27.37 o
   9   9  10      339.05      386.66     28.17 o
  -9  10  10      234.16       49.97     46.77 o
  -8  10  10      296.83      206.33     49.74 o
  -7  10  10      287.02      279.91     40.23 o
  -6  10  10      763.61      776.82     50.84 o
  -5  10  10      131.18      194.96     19.18 o
  -4  10  10     1315.79     1316.42     24.62 o
  -3  10  10      645.00      603.84     33.94 o
  -2  10  10      611.31      576.58     15.97 o
  -1  10  10     1981.45     1978.90     50.10 o
   0  10  10      479.42      491.93     26.69 o
   1  10  10     1905.49     1919.89     73.67 o
   2  10  10      408.34      454.02     16.31 o
   3  10  10      551.91      495.99     18.43 o
   4  10  10     1260.15     1184.77     58.43 o
   5  10  10      124.24      110.82     35.18 o
   6  10  10      791.24      832.16     24.80 o
   7  10  10      283.13      299.60     36.96 o
   8  10  10      286.31      330.17     24.05 o
   9  10  10      254.66      326.71    148.50 o
  -8  11  10      177.57      240.76     55.12 o
  -7  11  10      189.82      241.77     25.77 o
  -6  11  10      311.84      394.23     22.60 o
  -5  11  10        2.51       -3.62     16.15 o
  -4  11  10      464.87      468.88     29.36 o
  -3  11  10      226.23      229.91     28.25 o
  -2  11  10      189.17      214.76     13.12 o
  -1  11  10      766.81      712.01     34.55 o
   0  11  10      973.90      949.00     33.69 o
   1  11  10      718.88      679.36     18.64 o
   2  11  10      187.29      187.38     43.30 o
   3  11  10      201.74      185.76     23.08 o
   4  11  10      471.96      493.17     18.99 o
   5  11  10        0.66        4.08     21.57 o
   6  11  10      282.46      274.68     25.01 o
   7  11  10      181.93      161.52     18.26 o
   8  11  10      140.42      170.33     20.89 o
  -8  12  10      372.08      243.03     56.09 o
  -7  12  10       76.34       93.54     67.90 o
  -6  12  10     1051.16     1080.71     81.57 o
  -5  12  10      420.13      405.32     18.96 o
  -4  12  10     1040.27     1041.44     42.72 o
  -3  12  10      218.80      216.41     22.29 o
  -2  12  10     1222.52     1218.39     26.95 o
  -1  12  10     1560.00     1574.58     32.84 o
   0  12  10     3175.39     3144.25     98.77 o
   1  12  10     1648.70     1580.04    102.05 o
   2  12  10     1186.09     1154.23     49.01 o
   3  12  10      221.75      229.78     20.42 o
   4  12  10     1129.97     1103.83     26.42 o
   5  12  10      450.91      472.31     58.88 o
   6  12  10     1011.14      973.97     40.62 o
   7  12  10       88.63      111.06     59.23 o
   8  12  10      331.72      340.10     47.63 o
  -7  13  10       36.12      132.00     38.51 o
  -6  13  10      104.83       46.07     31.87 o
  -5  13  10      165.09      158.92     19.22 o
  -4  13  10       48.32       17.92     14.55 o
  -3  13  10      566.98      583.56     24.57 o
  -2  13  10      343.26      321.47     18.41 o
  -1  13  10      235.83      218.10     47.60 o
   0  13  10      674.43      656.06     37.20 o
   1  13  10      212.57      204.90     80.34 o
   2  13  10      379.50      382.45     34.84 o
   3  13  10      563.46      527.53     19.37 o
   4  13  10       33.29       22.77     18.58 o
   5  13  10      157.56      136.49     45.96 o
   6  13  10      125.83       -1.62     27.47 o
   7  13  10       40.12      127.78     55.54 o
  -7  14  10       50.82       56.21     30.46 o
  -6  14  10      747.16      734.30     70.92 o
  -5  14  10      208.81      228.40     28.59 o
  -4  14  10       94.74       72.37     12.47 o
  -3  14  10      575.92      532.44     28.88 o
  -2  14  10      549.46      577.30     27.84 o
  -1  14  10      429.86      426.78     42.13 o
   0  14  10      567.79      591.75     35.65 o
   1  14  10      486.78      573.84     26.78 o
   2  14  10      587.24      608.02     65.42 o
   3  14  10      491.45      465.11     20.79 o
   4  14  10      169.90      164.91     34.07 o
   5  14  10      190.73      142.64     29.77 o
   6  14  10      764.91      901.51     72.43 o
   7  14  10       68.19        4.96     50.30 o
  -6  15  10      257.51      267.81     58.14 o
  -5  15  10       54.46      140.17     28.72 o
  -4  15  10       98.56       73.07    113.54 o
  -3  15  10      601.53      605.70     40.48 o
  -2  15  10      214.88      251.73     21.06 o
  -1  15  10      505.87      510.24     43.87 o
   0  15  10      304.77      317.97     32.53 o
   1  15  10      444.85      414.11     24.73 o
   2  15  10      207.04      213.98     27.67 o
   3  15  10      680.53      599.32     35.37 o
   4  15  10       74.67       72.18     67.07 o
   5  15  10       70.52       86.81     52.20 o
   6  15  10      292.90      291.42     59.85 o
  -6  16  10      396.75      303.77     64.31 o
  -5  16  10       99.04      207.44     63.43 o
  -3  16  10      264.79      282.32     18.26 o
  -2  16  10      787.75      773.64     20.76 o
  -1  16  10       75.30       59.57     18.19 o
   0  16  10        8.36        4.45     18.62 o
   1  16  10       82.03       81.17     30.64 o
   2  16  10      816.93      796.23     34.34 o
   3  16  10      252.86      190.71     24.80 o
   4  16  10      114.92      109.04     47.84 o
   5  16  10      117.70      153.62     50.25 o
   6  16  10      405.78      446.25     62.50 o
  -5  17  10      376.30      299.59     63.80 o
  -3  17  10      250.73      237.28     58.79 o
  -2  17  10      400.84      422.20     24.75 o
  -1  17  10      624.44      602.34     36.53 o
   0  17  10       68.52      112.84     37.65 o
   1  17  10      564.24      639.20     39.75 o
   2  17  10      375.34      350.43     70.64 o
   3  17  10      271.96      317.00     94.16 o
   4  17  10      270.29      160.26     50.16 o
   5  17  10      388.00      306.92     47.88 o
  -4  18  10      105.02       33.64     47.46 o
  -3  18  10       63.43      100.40     59.90 o
  -2  18  10       88.53      185.27     58.69 o
  -1  18  10       97.28       11.97     52.99 o
   0  18  10       86.27       79.16     29.31 o
   1  18  10      101.60       85.56     46.70 o
   2  18  10       92.40       28.02     85.53 o
   3  18  10       56.30      201.83     49.88 o
   4  18  10       95.61      164.20     51.92 o
  -2  19  10       94.28      106.39     60.73 o
  -1  19  10      874.64      921.74     75.07 o
   0  19  10       10.08      110.66     40.69 o
   1  19  10      894.02      950.41     74.89 o
   2  19  10      116.32       -9.51     48.58 o
   1   0  11      388.18      309.73     31.74 o
   2   0  11       84.36      158.71     40.08 o
   3   0  11       15.63       24.83     25.02 o
   4   0  11       35.92       66.68     24.42 o
   5   0  11      337.23      345.55     24.35 o
   6   0  11      581.97      604.13     19.64 o
   7   0  11       10.83       35.33     16.18 o
   8   0  11       17.48       15.35     14.68 o
   9   0  11       87.21       44.46     17.98 o
  10   0  11       11.58       19.98     19.69 o
 -10   1  11       40.85      -40.24     40.51 o
  -9   1  11     1188.67     1126.63     74.39 o
  -8   1  11      109.70      117.29     32.63 o
  -7   1  11      852.54      867.67     27.93 o
  -6   1  11       79.28       41.55     24.21 o
  -5   1  11      790.93      824.16     37.83 o
  -4   1  11       56.72       95.71     37.21 o
  -3   1  11     3322.16     3324.65     47.04 o
  -2   1  11      609.59      587.34     61.90 o
  -1   1  11     4691.84     4225.17    197.14 o
   0   1  11      483.39      480.48     32.88 o
   1   1  11     4866.57     4760.10    162.48 o
   2   1  11      620.81      622.65     37.63 o
   3   1  11     3034.79     3090.90     79.14 o
   4   1  11       54.19       63.73     15.25 o
   5   1  11      469.89      466.34     31.55 o
   6   1  11       77.24       50.03     17.65 o
   7   1  11      997.59     1018.91     31.46 o
   8   1  11      107.96      114.80     12.14 o
   9   1  11     1186.59     1227.52     72.41 o
  10   1  11       35.82       28.65     29.15 o
 -10   2  11       41.79      -28.81     40.32 o
  -9   2  11       84.49       70.60     24.31 o
  -8   2  11       55.50       76.79     23.60 o
  -7   2  11      142.10      146.07     26.16 o
  -6   2  11      228.08      216.21     17.55 o
  -5   2  11      561.11      583.85     19.87 o
  -4   2  11     2495.13     2385.66     50.69 o
  -3   2  11      605.97      628.99     26.07 o
  -2   2  11     1773.05     1696.73     37.58 o
  -1   2  11      515.43      488.33     34.92 o
   0   2  11      581.07      608.44     25.63 o
   1   2  11      504.33      508.62     30.60 o
   2   2  11     1771.85     1687.32     68.32 o
   3   2  11      556.70      607.08     38.18 o
   4   2  11     2552.72     2414.25     73.43 o
   5   2  11      632.26      634.30     28.76 o
   6   2  11      268.33      250.42     20.63 o
   7   2  11      115.87       99.64     25.54 o
   8   2  11       67.14       87.47     17.48 o
   9   2  11      109.73      122.85     20.07 o
  10   2  11       42.55       15.26     22.60 o
 -10   3  11      224.29      263.95     28.46 o
  -9   3  11      485.03      423.72     31.50 o
  -8   3  11      137.50      153.24     18.05 o
  -7   3  11      396.61      421.33     17.56 o
  -6   3  11      119.42      117.55     19.65 o
  -5   3  11      837.19      805.32     39.50 o
  -4   3  11      164.76      110.33     23.37 o
  -3   3  11     2800.71     2965.02    117.31 o
  -2   3  11      209.69      273.03     18.46 o
  -1   3  11     4457.80     4456.26     74.65 o
   0   3  11      201.14      198.51     27.61 o
   1   3  11     4470.54     4379.12     66.72 o
   2   3  11      213.02      238.02     15.69 o
   3   3  11     2747.83     2708.51     42.09 o
   4   3  11      148.83      154.62     30.75 o
   5   3  11      737.56      737.44     19.93 o
   6   3  11      102.33      121.59     18.04 o
   7   3  11      561.85      561.11     16.19 o
   8   3  11      162.48      212.09     43.95 o
   9   3  11      409.47      398.68     24.99 o
  10   3  11      232.41      259.25     60.02 o
 -10   4  11      313.98      303.89     39.86 o
  -9   4  11      470.05      335.02     25.66 o
  -8   4  11      475.51      455.24     31.57 o
  -7   4  11      342.74      303.09     31.44 o
  -6   4  11      843.74      896.21     26.52 o
  -5   4  11      180.18      161.81     17.99 o
  -4   4  11     2006.45     2043.40     97.51 o
  -3   4  11       53.36       19.77     47.33 o
  -2   4  11     4256.59     4186.55    178.68 o
  -1   4  11      134.11      150.72     25.06 o
   0   4  11     2979.94     2859.07     70.07 o
   1   4  11      135.86      302.59     44.15 o
   2   4  11     4133.45     4338.47     90.75 o
   3   4  11       50.95       13.94     12.52 o
   4   4  11     1944.93     1934.66     52.16 o
   5   4  11      183.33      182.01     18.46 o
   6   4  11      758.64      754.79     22.61 o
   7   4  11      315.99      337.03     21.98 o
   8   4  11      515.43      557.20     37.72 o
   9   4  11      498.84      531.80     28.28 o
  10   4  11      298.23      247.01     22.07 o
  -9   5  11      356.19      306.27     23.75 o
  -8   5  11      276.09      236.58     18.72 o
  -7   5  11      265.50      211.12     21.33 o
  -6   5  11      375.37      382.36     37.82 o
  -5   5  11      704.43      662.74     52.89 o
  -4   5  11      663.88      725.59     37.89 o
  -3   5  11      528.06      484.38     23.89 o
  -2   5  11       40.73       55.71     20.65 o
  -1   5  11     1101.20     1244.07     93.78 o
   0   5  11     1338.42     1413.09     56.26 o
   1   5  11     1014.48     1096.57     40.94 o
   2   5  11       35.72       72.35     65.82 o
   3   5  11      606.19      533.20     33.11 o
   4   5  11      691.42      770.63     53.02 o
   5   5  11      690.49      718.11     24.79 o
   6   5  11      354.07      310.18     15.43 o
   7   5  11      250.78      257.65     30.18 o
   8   5  11      276.80      247.30     26.29 o
   9   5  11      355.61      397.85     72.94 o
  -9   6  11      109.25       84.75     24.08 o
  -8   6  11      446.93      465.17     24.18 o
  -7   6  11       21.34       50.48     35.30 o
  -6   6  11     1260.36     1294.22     54.23 o
  -5   6  11      381.00      398.65     46.46 o
  -4   6  11      378.10      384.83     17.86 o
  -3   6  11      274.04      332.84     33.39 o
  -2   6  11     2827.26     2831.29     77.20 o
  -1   6  11     1106.83     1210.37     65.52 o
   0   6  11     3806.75     3620.34    175.73 o
   1   6  11     1119.06     1071.99     34.46 o
   2   6  11     2964.59     2946.71     59.46 o
   3   6  11      279.64      363.39     44.84 o
   4   6  11      326.49      383.94     53.75 o
   5   6  11      376.44      336.41     22.89 o
   6   6  11     1203.24     1166.88     44.35 o
   7   6  11       23.24       33.17     16.44 o
   8   6  11      482.16      453.93     28.12 o
   9   6  11      109.32      112.24     72.79 o
  -9   7  11      136.97       50.20     42.36 o
  -8   7  11      104.33       48.49     38.19 o
  -7   7  11       45.76      -11.84     28.09 o
  -6   7  11       46.59       88.14     19.99 o
  -5   7  11      237.42      239.74     25.36 o
  -4   7  11       17.71        2.30     13.62 o
  -3   7  11      763.42      734.56     23.17 o
  -2   7  11        9.98      -24.79     22.40 o
  -1   7  11     1328.39     1305.40     31.49 o
   0   7  11      304.27      302.76     74.59 o
   1   7  11     1399.96     1368.79     67.21 o
   2   7  11       10.00       13.78     33.99 o
   3   7  11      670.18      607.57     36.95 o
   4   7  11        8.22       33.83     39.42 o
   5   7  11      193.86      213.02     20.02 o
   6   7  11       59.94      127.48     20.61 o
   7   7  11       65.90       33.65     24.32 o
   8   7  11      128.38      149.41     23.23 o
   9   7  11      112.66      133.68     37.02 o
  -9   8  11      134.53       87.97     38.37 o
  -8   8  11      261.49      355.89    113.49 o
  -7   8  11      107.17      132.05     45.82 o
  -6   8  11     1416.42     1475.34     39.51 o
  -5   8  11      110.24      100.52     14.22 o
  -4   8  11      876.45      858.51     44.35 o
  -3   8  11       81.19       74.01     15.99 o
  -2   8  11     5606.33     5644.57    128.98 o
  -1   8  11      880.57      927.45     39.45 o
   0   8  11     8369.29     8403.91    247.96 o
   1   8  11      894.11      905.92     46.75 o
   2   8  11     5668.19     5721.38    137.93 o
   3   8  11       77.98      134.44     58.91 o
   4   8  11      797.45      772.91     27.04 o
   5   8  11      101.78       97.09     40.05 o
   6   8  11     1358.29     1303.39     28.56 o
   7   8  11       96.86       98.62     39.28 o
   8   8  11      204.76      254.52     32.89 o
   9   8  11      147.98      147.92     63.46 o
  -9   9  11      279.31      319.82     51.50 o
  -8   9  11      244.82      246.60     58.44 o
  -7   9  11      623.07      609.57     24.45 o
  -6   9  11       83.94       65.79     12.58 o
  -5   9  11     1009.48     1002.78     32.43 o
  -4   9  11      121.22       74.36     25.10 o
  -3   9  11      452.29      450.67     22.39 o
  -2   9  11      375.60      385.25     44.64 o
  -1   9  11     3080.97     3104.20     53.42 o
   0   9  11        0.06      -34.19     22.79 o
   1   9  11     3011.51     2866.89     72.12 o
   2   9  11      378.21      387.10     24.83 o
   3   9  11      469.98      472.74     16.98 o
   5   9  11      914.29      871.90     34.95 o
   6   9  11       78.92       31.29     30.91 o
   7   9  11      581.43      625.98    106.40 o
   8   9  11      217.90      221.64     48.40 o
   9   9  11      268.41      243.82     26.31 o
  -8  10  11      233.69      212.73     49.83 o
  -7  10  11       68.35       43.70     22.30 o
  -6  10  11      468.00      498.11     32.05 o
  -5  10  11       82.08      110.97     27.01 o
  -4  10  11      231.37      270.73     45.89 o
  -3  10  11      284.35      276.08     43.16 o
  -2  10  11      965.69     1033.10     42.75 o
  -1  10  11       25.08      -24.37     32.54 o
   0  10  11      396.81      433.77     42.61 o
   1  10  11       23.39       -7.02     22.11 o
   2  10  11      872.39      839.36     39.75 o
   3  10  11      295.61      269.06     21.45 o
   4  10  11      312.25      358.31     18.20 o
   5  10  11       61.55       35.63     13.93 o
   6  10  11      517.70      550.01     18.47 o
   7  10  11       77.56      158.81     22.76 o
   8  10  11      197.45      204.47     35.67 o
  -8  11  11       26.77        6.82     49.60 o
  -7  11  11      975.01     1050.12     86.28 o
  -6  11  11        8.05       31.54     23.10 o
  -5  11  11     1172.96     1245.21     28.59 o
  -4  11  11      189.53      208.45     25.63 o
  -3  11  11      869.29      939.19     35.42 o
  -2  11  11      670.36      714.82     48.26 o
  -1  11  11     2872.37     2914.66     73.96 o
   0  11  11       56.90      104.16     24.62 o
   1  11  11     2438.40     2347.35    108.42 o
   2  11  11      685.63      706.57     52.64 o
   3  11  11      890.58      903.01     32.60 o
   4  11  11      191.93      183.57     14.94 o
   5  11  11     1219.78     1207.48     65.91 o
   6  11  11       11.76       -3.26     16.85 o
   7  11  11     1000.85     1066.16     61.70 o
   8  11  11       23.80       63.76     26.32 o
  -8  12  11       64.43      -43.71     52.34 o
  -7  12  11       54.52       21.02     51.13 o
  -6  12  11        4.80        4.70     48.69 o
  -5  12  11        2.77       20.49     14.00 o
  -4  12  11      108.34      151.33     19.10 o
  -3  12  11       68.42       57.91     14.52 o
  -2  12  11      576.29      532.91     36.05 o
  -1  12  11       38.55        7.16     20.31 o
   0  12  11      691.52      656.52     21.73 o
   1  12  11       40.70      -19.80     21.47 o
   2  12  11      573.59      540.57     19.51 o
   3  12  11       75.50       80.69     24.02 o
   4  12  11      109.86       74.23     22.17 o
   5  12  11        8.23       38.82     28.10 o
   6  12  11        5.03       -4.74     40.59 o
   7  12  11       61.18      148.75     46.07 o
   8  12  11       63.21       -8.16     42.50 o
  -7  13  11      472.87      448.57     57.16 o
  -6  13  11       17.25       -5.19     50.11 o
  -5  13  11      696.91      772.26     65.28 o
  -4  13  11      222.46      205.84     27.01 o
  -3  13  11     1430.51     1422.43     35.19 o
  -2  13  11       54.43       57.92     14.58 o
  -1  13  11     1692.82     1723.90     87.72 o
   0  13  11       71.73       69.84     13.48 o
   1  13  11     1660.76     1484.52     84.03 o
   2  13  11       52.31       50.38     12.88 o
   3  13  11     1581.74     1583.60     44.58 o
   4  13  11      228.10      250.05     21.01 o
   5  13  11      709.24      769.53     30.92 o
   6  13  11       16.04       56.42     50.62 o
   7  13  11      472.90      546.84     56.37 o
  -7  14  11       72.59       51.83     54.38 o
  -6  14  11      144.06      155.53     44.26 o
  -5  14  11      121.63      113.62     45.74 o
  -4  14  11      320.43      335.29     24.74 o
  -3  14  11      366.04      315.02     34.00 o
  -2  14  11      607.66      608.25     21.22 o
  -1  14  11      189.10      180.57     27.00 o
   0  14  11     1399.67     1234.83     61.64 o
   1  14  11      196.48      194.26     34.67 o
   2  14  11      557.19      494.66     31.42 o
   3  14  11      342.36      327.56     29.67 o
   4  14  11      358.53      319.70     72.81 o
   5  14  11      129.51      335.69     58.46 o
   6  14  11      170.24      -32.66     49.92 o
   7  14  11       57.92      170.47     46.31 o
  -6  15  11       27.40      -87.34     58.23 o
  -5  15  11      334.95      440.92     63.19 o
  -4  15  11       19.18      -69.32     58.32 o
  -3  15  11      173.02      126.31     13.84 o
  -2  15  11       30.72       13.26     25.56 o
  -1  15  11      314.87      336.55     13.40 o
   0  15  11        0.08       -6.72     15.44 o
   1  15  11      379.23      401.63     70.87 o
   2  15  11       27.93      -32.13     29.54 o
   3  15  11      175.67      183.14     31.91 o
   4  15  11       24.51       78.87     24.97 o
   5  15  11      338.25      109.82     52.06 o
   6  15  11       28.14       74.84     52.38 o
  -5  16  11      169.13      213.89     64.40 o
  -4  16  11      852.94      758.93     74.24 o
  -3  16  11      204.70      300.98     55.31 o
  -2  16  11     1459.34     1381.62     97.80 o
  -1  16  11       37.10       40.43     43.01 o
   0  16  11      833.34      965.14     45.92 o
   1  16  11       35.33      -32.82     29.21 o
   2  16  11     1425.32     1434.94     83.19 o
   3  16  11      203.77      190.87     30.70 o
   4  16  11      966.65      993.96     43.90 o
   5  16  11      182.00      272.87     45.15 o
  -4  17  11      110.75      187.12     46.07 o
  -2  17  11       33.68       69.55     44.30 o
  -1  17  11       33.39       72.19    105.65 o
   0  17  11       38.57       61.38     81.92 o
   1  17  11       46.07       23.33     26.58 o
   2  17  11       39.29       23.95     56.74 o
   3  17  11       36.29      -30.62     42.59 o
   4  17  11       93.58      152.97     52.94 o
  -3  18  11       52.84      -14.43     55.07 o
  -2  18  11     1242.64     1438.80     90.29 o
  -1  18  11       83.66       13.99     26.21 o
   0  18  11      302.58      288.94     52.48 o
   1  18  11       83.91       27.71     40.81 o
   2  18  11     1280.63     1194.50     48.98 o
   3  18  11       55.54      -63.10     47.37 o
  -1  19  11        0.13      -37.35     46.95 o
   0  19  11       42.35       27.89     47.00 o
   1  19  11        0.49      130.47     42.64 o
   0   0  12     2034.44     1871.78     78.37 o
   1   0  12     1126.62     1093.94     32.03 o
   2   0  12     3545.25     3558.53    205.23 o
   3   0  12     1186.91     1132.49     77.64 o
   4   0  12      581.16      640.77     25.37 o
   5   0  12     3124.43     3166.33     57.88 o
   6   0  12      194.23      222.53     35.92 o
   7   0  12      148.45      181.39     24.95 o
   8   0  12     1692.53     1712.70     89.29 o
   9   0  12      109.50       78.12     36.34 o
  10   0  12      857.74      886.72     49.43 o
 -10   1  12       60.09       97.50     84.98 o
  -9   1  12      144.93      112.33     23.48 o
  -8   1  12       79.81       35.44     40.42 o
  -7   1  12     1085.40     1103.99     31.38 o
  -6   1  12      190.17      193.77     25.06 o
  -5   1  12      756.16      715.87     43.22 o
  -4   1  12     1102.09     1113.70     38.49 o
  -3   1  12      263.60      290.72     15.97 o
  -2   1  12      497.24      493.94     26.90 o
  -1   1  12      454.79      561.60     92.91 o
   0   1  12      208.11      278.69     41.53 o
   1   1  12      526.25      632.09     50.38 o
   2   1  12      505.48      554.63     30.95 o
   3   1  12      213.93      186.97     25.50 o
   4   1  12     1048.39     1072.30     23.37 o
   5   1  12      827.07      838.62     35.67 o
   6   1  12      185.75      243.07     32.18 o
   7   1  12     1051.33     1073.03     28.61 o
   8   1  12      101.23       54.54     42.57 o
   9   1  12      178.87      243.40     48.46 o
  10   1  12       60.02       38.32     32.26 o
 -10   2  12      513.43      548.33     34.98 o
  -9   2  12       64.70      -15.03     67.58 o
  -8   2  12     1157.90     1120.55     76.85 o
  -7   2  12     1066.89     1060.31     53.99 o
  -6   2  12      204.31      156.21     19.59 o
  -5   2  12     2156.20     2192.81     43.35 o
  -4   2  12     1663.16     1653.44     47.18 o
  -3   2  12     1720.87     1620.69     34.20 o
  -2   2  12     3193.78     3229.40    120.70 o
  -1   2  12      358.70      306.07     48.81 o
   0   2  12     2203.24     2135.82    154.75 o
   1   2  12      494.75      457.46     23.49 o
   2   2  12     3117.05     3265.19     72.38 o
   3   2  12     1768.27     1631.98     30.66 o
   4   2  12     1705.72     1644.62     44.55 o
   5   2  12     1907.55     1900.43     40.48 o
   6   2  12      228.02      252.65     20.84 o
   7   2  12     1020.47     1023.74     55.35 o
   8   2  12     1216.22     1198.14     42.55 o
   9   2  12       58.20       82.65     21.34 o
  10   2  12      481.63      571.34     27.55 o
  -9   3  12      310.60      309.47     29.06 o
  -8   3  12      159.53      110.44     19.55 o
  -7   3  12      546.96      555.83     32.76 o
  -6   3  12       20.66       49.09     36.07 o
  -5   3  12      415.82      433.18     24.20 o
  -4   3  12       13.69       27.32     25.21 o
  -3   3  12     2675.89     2718.76    105.15 o
  -2   3  12     1628.25     1628.08     50.78 o
  -1   3  12     1040.35      945.87     28.68 o
   0   3  12      817.68      925.43     79.65 o
   1   3  12     1243.71     1219.97     30.99 o
   2   3  12     1673.59     1745.37     30.47 o
   3   3  12     2494.82     2479.99     57.56 o
   4   3  12       16.81       57.28     28.16 o
   5   3  12      525.42      495.81     16.34 o
   6   3  12        8.13       32.53     17.82 o
   7   3  12      548.32      546.04     32.09 o
   8   3  12      145.49      130.91     26.90 o
   9   3  12      367.16      429.41     24.93 o
  -9   4  12      182.90      230.46     90.82 o
  -8   4  12      222.28      210.67     20.07 o
  -7   4  12       50.17       96.45     25.31 o
  -6   4  12      396.39      432.18     40.98 o
  -5   4  12     1287.74     1310.78     59.27 o
  -4   4  12        5.52        9.66     23.56 o
  -3   4  12      192.38      117.40     98.41 o
  -2   4  12      334.81      246.20     25.50 o
  -1   4  12      783.06      736.36     64.76 o
   0   4  12     1847.05     1719.47     43.06 o
   1   4  12      793.14      722.63     39.25 o
   2   4  12      271.51      288.01     11.69 o
   3   4  12      210.28      195.56     26.95 o
   4   4  12       19.21       34.64     18.24 o
   5   4  12     1336.60     1301.85     34.00 o
   6   4  12      421.38      418.68     16.97 o
   7   4  12       83.85      111.63     14.51 o
   8   4  12      263.68      272.22     62.84 o
   9   4  12      178.16      243.43     30.20 o
  -9   5  12      347.84      372.55     46.54 o
  -8   5  12      151.96       62.11     33.43 o
  -7   5  12      284.96      255.51     25.01 o
  -6   5  12      131.73       53.09     46.96 o
  -5   5  12     1876.98     1853.82     71.19 o
  -4   5  12      307.24      356.46     33.38 o
  -3   5  12     3172.44     3270.06     96.97 o
  -2   5  12     2241.23     2293.64     97.49 o
  -1   5  12     2038.31     2017.32    172.66 o
   0   5  12     1737.00     1714.36    124.38 o
   1   5  12     2021.56     2012.64     72.83 o
   2   5  12     2236.81     2119.93     99.72 o
   3   5  12     3025.49     2905.78     81.45 o
   4   5  12      251.41      307.21     43.33 o
   5   5  12     1898.11     1822.05     45.41 o
   6   5  12      130.23      164.75     22.83 o
   7   5  12      325.48      322.48     22.62 o
   8   5  12      177.04      138.87     31.75 o
   9   5  12      245.71      223.73     27.01 o
  -9   6  12      321.54      300.15     30.04 o
  -8   6  12       69.11       -4.79     65.56 o
  -7   6  12       77.74      135.32     24.22 o
  -6   6  12      229.46      265.36     59.41 o
  -5   6  12      172.43       75.57     20.33 o
  -4   6  12       17.55       13.55     25.39 o
  -3   6  12      454.16      402.94     24.70 o
  -2   6  12      294.19      272.29     23.70 o
  -1   6  12      536.38      474.34     21.91 o
   0   6  12       39.09       21.45     63.60 o
   1   6  12      544.50      556.99     36.24 o
   2   6  12      283.91      225.73     53.29 o
   3   6  12      431.53      361.60     49.32 o
   4   6  12       16.96       28.96     89.57 o
   5   6  12      196.36      181.01     32.31 o
   6   6  12      201.90      205.10     29.00 o
   7   6  12       62.25       38.32     25.23 o
   8   6  12       90.94      104.86     28.90 o
   9   6  12      349.78      333.72     41.60 o
  -9   7  12      293.24      310.82     49.97 o
  -8   7  12      123.66      131.86     33.15 o
  -7   7  12      511.75      465.69     34.80 o
  -6   7  12      529.79      543.35     36.02 o
  -5   7  12     1317.27     1332.42     36.72 o
  -4   7  12      897.95      981.39     48.42 o
  -3   7  12     1610.17     1632.71     60.94 o
  -2   7  12      474.04      526.30     31.98 o
  -1   7  12     5088.31     5061.60    165.17 o
   0   7  12     1966.43     1961.76     39.86 o
   1   7  12     4924.80     4926.62    149.32 o
   2   7  12      581.57      543.71     71.56 o
   3   7  12     1964.74     1992.68     86.31 o
   4   7  12      735.62      742.09     30.03 o
   5   7  12     1200.39     1175.84     27.97 o
   6   7  12      434.58      410.87     30.38 o
   7   7  12      542.69      504.17     63.01 o
   8   7  12      119.76       78.27     25.42 o
   9   7  12      292.33      298.27     69.73 o
  -8   8  12      228.61      210.21     31.25 o
  -7   8  12       80.60       81.34     45.30 o
  -6   8  12      345.65      356.30     40.29 o
  -5   8  12      369.56      382.37     37.11 o
  -4   8  12       46.93       -0.53     25.71 o
  -3   8  12       92.44      157.78     17.19 o
  -2   8  12       68.59       49.38     19.03 o
  -1   8  12      141.64       62.29     22.90 o
   0   8  12     4671.61     4558.13    131.27 o
   1   8  12      190.43      168.64     45.22 o
   2   8  12       86.68       91.25     38.82 o
   3   8  12      105.98      198.62     37.77 o
   4   8  12       21.05      -30.13     20.09 o
   5   8  12      322.21      305.57     33.28 o
   6   8  12      312.68      352.98     25.80 o
   7   8  12       81.69       80.05     22.66 o
   8   8  12      232.13      180.74     65.67 o
   9   8  12      132.79       49.01     27.20 o
  -8   9  12      158.33      166.56     34.31 o
  -7   9  12      214.93      203.12     42.73 o
  -6   9  12      263.85      248.64     32.25 o
  -5   9  12      345.74      299.60     31.74 o
  -4   9  12     1232.54     1217.62     39.30 o
  -3   9  12      234.00      215.00     39.66 o
  -2   9  12      697.76      667.03     24.02 o
  -1   9  12     5590.46     5479.67    151.77 o
   0   9  12     3830.61     3829.50    169.63 o
   1   9  12     5194.28     5130.23    111.87 o
   2   9  12      850.56      875.76     30.82 o
   3   9  12      267.83      314.53     21.12 o
   4   9  12     1330.39     1379.68     34.43 o
   5   9  12      243.19      173.48     44.39 o
   6   9  12      302.12      272.28     19.51 o
   7   9  12      268.81      276.32     77.28 o
   8   9  12      185.11      155.14     64.17 o
  -8  10  12       78.16        7.05     47.33 o
  -7  10  12      260.22      363.78    101.54 o
  -6  10  12      594.07      608.84     35.19 o
  -5  10  12       66.36       54.60     14.63 o
  -4  10  12      501.21      490.48     41.11 o
  -3  10  12       82.87      107.54     17.45 o
  -2  10  12      460.43      470.54     32.94 o
  -1  10  12     3752.11     3675.26    140.05 o
   0  10  12     4229.30     4178.71    173.40 o
   1  10  12     3774.79     3707.58    112.67 o
   2  10  12      492.91      565.30     37.74 o
   3  10  12       93.55      173.54     78.16 o
   4  10  12      517.50      508.50     32.41 o
   5  10  12      100.23      175.96     71.20 o
   6  10  12      626.56      617.83     48.50 o
   7  10  12      250.39      245.55     30.48 o
   8  10  12       67.08       36.40     26.61 o
  -8  11  12      178.54      188.61     53.73 o
  -7  11  12       34.63      -17.54     42.83 o
  -6  11  12       29.06       25.04     21.24 o
  -5  11  12       75.57       76.58     14.65 o
  -4  11  12      496.98      496.88     43.02 o
  -3  11  12       65.96       87.35     34.05 o
  -2  11  12       83.27      108.71     16.01 o
  -1  11  12      834.33      815.47     28.30 o
   0  11  12     1485.20     1447.99     75.89 o
   1  11  12      785.71      815.91     44.57 o
   2  11  12       63.86       87.86     39.06 o
   3  11  12       72.15       10.62     20.81 o
   4  11  12      540.52      526.59     19.92 o
   5  11  12       70.49       85.34     16.35 o
   6  11  12       15.46      -79.27     52.85 o
   7  11  12       36.49       68.50     33.36 o
   8  11  12      195.53      238.40     44.61 o
  -7  12  12      584.45      541.09     53.31 o
  -6  12  12      767.71      826.42     61.43 o
  -5  12  12      480.03      558.02     48.34 o
  -4  12  12     1040.53     1095.03     99.35 o
  -3  12  12      441.20      427.04     22.00 o
  -2  12  12      783.98      768.32     43.28 o
  -1  12  12       67.32      -17.71     26.09 o
   0  12  12      555.61      521.00     36.81 o
   1  12  12       64.24      -12.30     32.00 o
   2  12  12      644.85      638.20     76.12 o
   3  12  12      466.74      466.76     18.77 o
   4  12  12      984.18      910.97     29.44 o
   5  12  12      537.42      521.16     26.74 o
   6  12  12      783.28      814.33     68.90 o
   7  12  12      553.68      568.65     37.32 o
  -7  13  12       52.09       41.34     54.33 o
  -6  13  12       20.73      -67.97     54.47 o
  -5  13  12      143.60      188.69     54.63 o
  -4  13  12       31.79       76.65     50.28 o
  -3  13  12       46.89      -26.90     28.67 o
  -2  13  12      334.78      378.76     36.94 o
  -1  13  12      542.41      549.05     40.67 o
   0  13  12      355.28      374.01     58.46 o
   1  13  12      525.82      502.76     40.98 o
   2  13  12      318.51      287.05     45.74 o
   3  13  12       52.59       77.80     23.03 o
   4  13  12       31.26       46.32     27.92 o
   5  13  12      142.62      147.02     50.46 o
   6  13  12       21.26      128.52     53.68 o
   7  13  12       45.82       43.24     52.66 o
  -6  14  12      259.59      216.63     53.59 o
  -5  14  12      140.45       36.36     29.95 o
  -4  14  12      407.07      401.95     71.38 o
  -3  14  12      472.69      438.89     22.43 o
  -2  14  12      747.67      692.10     62.35 o
  -1  14  12      237.48      244.21     22.04 o
   0  14  12      115.89       74.01     19.69 o
   1  14  12      241.61      293.94     30.36 o
   2  14  12      745.98      695.37     31.01 o
   3  14  12      541.21      544.40     29.23 o
   4  14  12      404.09      375.25     39.32 o
   5  14  12      192.26      105.14     52.80 o
   6  14  12      228.66      173.67     51.59 o
  -4  15  12      341.26      166.61     60.83 o
  -3  15  12      347.89      428.03     78.84 o
  -2  15  12       90.65       97.92     25.18 o
  -1  15  12      414.99      431.06     22.94 o
   0  15  12      565.95      457.51     29.61 o
   1  15  12      393.42      367.50     50.66 o
   2  15  12       77.37      147.08     25.40 o
   3  15  12      412.07      387.35     33.27 o
   4  15  12      355.95      337.04     88.43 o
   5  15  12      114.61      169.91     52.29 o
  -5  16  12      101.44      144.99     60.60 o
  -4  16  12       24.62      138.96     52.43 o
  -3  16  12       43.66      114.14     59.48 o
  -2  16  12      126.76      181.90     66.70 o
  -1  16  12      231.62      221.68     42.40 o
   0  16  12        4.39        0.15     23.96 o
   1  16  12      219.50      248.66     79.22 o
   2  16  12      126.02       57.36     32.02 o
   3  16  12       27.27       47.55     98.41 o
   5  16  12       83.40      113.77     45.70 o
  -4  17  12      711.88      610.46     71.04 o
  -3  17  12      646.15      749.09     74.98 o
  -2  17  12      344.58      446.21     65.42 o
  -1  17  12      238.10      306.38     32.45 o
   0  17  12      643.49      718.00    149.91 o
   1  17  12      239.96      215.29     37.70 o
   2  17  12      334.09      436.99     38.62 o
   3  17  12      635.04      610.79    100.27 o
   4  17  12      769.31      786.30     70.25 o
  -2  18  12        6.08      115.72     58.46 o
  -1  18  12        5.22       52.72     79.60 o
   0  18  12        3.88       68.04    130.05 o
   1  18  12        6.59       51.75     40.51 o
   2  18  12        6.20       37.82     37.56 o
   1   0  13       15.73       42.12     34.79 o
   2   0  13        0.58       17.28     62.80 o
   3   0  13      201.10      142.23     28.17 o
   4   0  13      234.63      213.15     21.35 o
   5   0  13       51.49       18.13     14.68 o
   6   0  13        6.85       16.74     15.10 o
   7   0  13      625.67      587.58     46.49 o
   8   0  13        1.55       13.13    106.81 o
   9   0  13      247.09      214.62     52.06 o
  -9   1  13      656.80      710.84     43.75 o
  -8   1  13     1292.58     1313.42     69.64 o
  -7   1  13      521.16      553.73     24.64 o
  -6   1  13      481.02      485.79     32.72 o
  -5   1  13      297.29      223.94     19.93 o
  -4   1  13     4406.88     4429.00    129.49 o
  -3   1  13     1532.86     1519.80     45.96 o
  -2   1  13     2237.77     2166.05    168.75 o
  -1   1  13      690.47      645.05     35.91 o
   0   1  13     1523.59     1547.66     50.20 o
   1   1  13      658.18      645.96     31.65 o
   2   1  13     2497.13     2416.76    102.22 o
   3   1  13     1455.64     1377.41     60.50 o
   4   1  13     4738.75     4700.17     72.50 o
   5   1  13      222.88      183.04     19.09 o
   6   1  13      494.65      532.06     53.54 o
   7   1  13      503.52      506.64     33.00 o
   8   1  13     1289.07     1214.31     71.11 o
   9   1  13      636.73      651.86     30.31 o
  -9   2  13      152.15      175.68     27.53 o
  -8   2  13      467.62      453.19     21.54 o
  -7   2  13       77.66       86.14     33.51 o
  -6   2  13      734.75      708.51     39.99 o
  -5   2  13      855.94      813.92     56.11 o
  -4   2  13       40.59        2.51     18.52 o
  -3   2  13     3578.39     3620.50    126.21 o
  -2   2  13     1311.86     1321.24     52.10 o
  -1   2  13      451.03      324.26     39.53 o
   0   2  13     1417.09     1563.95     65.08 o
   1   2  13      509.79      506.92     29.49 o
   2   2  13     1357.61     1181.11     65.26 o
   3   2  13     3622.31     3602.23    139.43 o
   4   2  13       40.46       84.84     31.28 o
   5   2  13      723.92      716.40     20.06 o
   6   2  13      641.36      604.64     28.92 o
   7   2  13       49.13       34.12     26.14 o
   8   2  13      480.64      436.27     20.11 o
   9   2  13      127.98      216.11     22.27 o
  -9   3  13       74.04       69.26     47.98 o
  -8   3  13      434.18      377.28     52.61 o
  -7   3  13      546.64      487.57     35.34 o
  -6   3  13      119.17      115.18     24.63 o
  -5   3  13      290.72      272.72     17.19 o
  -4   3  13      314.02      340.36     27.22 o
  -3   3  13      985.81      968.65     29.61 o
  -2   3  13     1524.90     1394.58     79.34 o
  -1   3  13      753.02      752.67     22.36 o
   0   3  13     2822.36     2689.07     55.95 o
   1   3  13      722.96      732.01     60.83 o
   2   3  13     1378.10     1287.45     42.65 o
   3   3  13     1060.70      983.48     24.80 o
   4   3  13      347.05      369.73     42.49 o
   5   3  13      344.30      300.24     21.98 o
   6   3  13       49.09       56.33     16.07 o
   7   3  13      606.29      600.57     39.26 o
   8   3  13      481.73      441.71     16.89 o
   9   3  13       65.55       48.81     26.55 o
  -9   4  13      505.44      593.56     37.12 o
  -8   4  13      139.00      178.92     41.37 o
  -7   4  13      860.84      877.86     43.96 o
  -6   4  13      482.70      463.72     50.71 o
  -5   4  13       50.00       23.84     21.70 o
  -4   4  13     4088.33     4152.62    192.12 o
  -3   4  13     1951.35     2093.01    301.68 o
  -2   4  13      364.39      156.13     51.69 o
  -1   4  13     1050.73      964.68     36.77 o
   0   4  13      858.51      756.84    126.13 o
   1   4  13     1010.94      930.28     31.22 o
   2   4  13      296.71      348.31     19.52 o
   3   4  13     2142.33     2145.84     32.60 o
   4   4  13     4308.53     4434.61    100.53 o
   5   4  13       65.74       92.09     27.88 o
   6   4  13      527.04      522.99     25.08 o
   7   4  13      789.79      792.08     44.34 o
   8   4  13      155.14      167.94     33.12 o
   9   4  13      506.73      444.87     30.32 o
  -9   5  13       72.71       60.90     24.89 o
  -8   5  13       13.13       34.61     26.91 o
  -7   5  13      186.27      128.71     51.51 o
  -6   5  13      112.72       99.99     60.37 o
  -5   5  13       31.70       42.29     44.87 o
  -4   5  13     1171.09     1137.81     50.51 o
  -3   5  13     1140.62     1160.64     74.72 o
  -2   5  13     1448.06     1384.59     85.18 o
  -1   5  13      933.17     1024.31    103.57 o
   0   5  13     1190.79     1109.41     80.14 o
   1   5  13      912.61     1030.12     35.60 o
   2   5  13     1334.37     1277.33     83.85 o
   3   5  13     1218.68     1259.24     58.43 o
   4   5  13     1101.67     1090.60     32.39 o
   5   5  13       32.18       28.87     22.31 o
   6   5  13      119.22      194.70     15.70 o
   7   5  13      210.91      227.87     37.26 o
   8   5  13       24.16       55.21     24.43 o
   9   5  13       98.69       48.33     39.13 o
  -9   6  13      162.47      127.66     35.45 o
  -8   6  13      162.31      208.64     68.23 o
  -7   6  13      787.26      830.05     66.33 o
  -6   6  13      487.04      516.74     27.46 o
  -5   6  13     2198.26     2236.02     44.64 o
  -4   6  13      822.57      814.60     28.71 o
  -3   6  13     1510.70     1572.91     46.96 o
  -2   6  13      798.25      795.23     64.61 o
  -1   6  13     6064.98     6238.18    311.15 o
   0   6  13     2156.00     2042.49     62.77 o
   1   6  13     6031.37     5871.61    171.50 o
   2   6  13      656.50      619.51     60.49 o
   3   6  13     1554.45     1436.24     91.96 o
   4   6  13      847.50      796.35     27.34 o
   5   6  13     2208.84     2268.36     74.75 o
   6   6  13      505.47      466.30     68.86 o
   7   6  13      786.46      844.51     67.05 o
   8   6  13      172.03      321.75     44.44 o
   9   6  13      168.72      188.03     52.31 o
  -9   7  13      268.04      312.49     52.48 o
  -8   7  13       61.67       59.92     51.66 o
  -7   7  13      153.89      216.44    146.71 o
  -6   7  13       36.43       32.31     33.28 o
  -5   7  13       83.61      123.14     39.87 o
  -4   7  13      228.59      262.92     21.35 o
  -3   7  13      151.50      191.10     19.99 o
  -2   7  13      703.41      723.96     38.36 o
  -1   7  13      440.68      517.40     27.44 o
   0   7  13        4.09      -27.93     21.18 o
   1   7  13      475.96      461.64     40.60 o
   2   7  13      661.94      625.38     30.33 o
   3   7  13      131.17      131.62     23.17 o
   4   7  13      255.89      179.53     26.31 o
   5   7  13       73.38      -11.01     24.16 o
   6   7  13       41.02       76.06     40.31 o
   7   7  13      163.68      175.16     97.06 o
   8   7  13       55.47      152.02     27.11 o
   9   7  13      256.57      350.05     32.30 o
  -8   8  13       15.04       24.08     26.39 o
  -7   8  13      382.33      341.90     21.38 o
  -6   8  13       19.60       -7.67     30.53 o
  -5   8  13      658.78      666.65     25.52 o
  -4   8  13      104.45       96.61     17.85 o
  -3   8  13      311.59      327.60     43.29 o
  -2   8  13      207.72      253.53     21.89 o
  -1   8  13     5490.82     5474.41    162.54 o
   0   8  13     5534.73     5499.22    149.89 o
   1   8  13     5646.69     5592.51    158.37 o
   2   8  13      208.67      188.75     44.51 o
   3   8  13      314.25      361.37     32.55 o
   4   8  13       68.43       42.15     31.55 o
   5   8  13      639.79      687.77     46.77 o
   6   8  13       35.63       13.18     28.63 o
   7   8  13      443.12      460.32     72.72 o
   8   8  13       11.93      -40.49     74.98 o
  -7   9  13      395.45      368.40    113.19 o
  -6   9  13      466.20      556.46     34.25 o
  -5   9  13      346.96      332.91     27.14 o
  -4   9  13      403.05      421.30     26.70 o
  -3   9  13       37.30       60.58     27.61 o
  -2   9  13      446.63      428.23     34.80 o
  -1   9  13      147.65       83.64     29.32 o
   0   9  13      688.73      561.81     49.41 o
   1   9  13      136.68       78.66     35.91 o
   2   9  13      498.16      524.53     27.11 o
   3   9  13       63.13       87.93     21.91 o
   4   9  13      454.14      428.72     41.42 o
   5   9  13      393.66      378.26     31.56 o
   6   9  13      464.38      470.35     72.13 o
   7   9  13      405.81      479.42     81.83 o
   8   9  13      154.06       85.49     47.65 o
  -8  10  13       79.03      -70.66     53.68 o
  -7  10  13      265.46      247.15     29.95 o
  -6  10  13       75.09       45.65     50.79 o
  -5  10  13      377.71      426.09     40.95 o
  -4  10  13      113.53       64.63     25.54 o
  -3  10  13      682.77      756.83     24.42 o
  -2  10  13       35.38       87.34     53.13 o
  -1  10  13      151.28      117.89     22.72 o
   0  10  13      160.90       95.20     22.83 o
   1  10  13      201.97      282.08     40.75 o
   2  10  13       50.33       69.52     50.95 o
   3  10  13      616.09      630.26     26.85 o
   4  10  13      124.06      134.57     33.44 o
   5  10  13      350.28      399.22     26.89 o
   6  10  13       98.98       35.73     69.53 o
   7  10  13      277.87      271.86     37.24 o
   8  10  13       65.94       42.09     45.79 o
  -7  11  13       25.00       87.83     55.58 o
  -6  11  13      706.47      764.94     67.00 o
  -5  11  13      351.75      377.10     44.04 o
  -4  11  13      998.23      998.47     92.66 o
  -3  11  13       43.63       46.32     25.64 o
  -2  11  13      625.46      597.63     37.56 o
  -1  11  13      493.09      512.82     44.36 o
   0  11  13     5018.05     5026.61    129.19 o
   1  11  13      398.30      337.87     23.76 o
   2  11  13      812.78      789.51     43.10 o
   3  11  13       18.77       32.52     33.16 o
   4  11  13     1102.87     1166.63     36.56 o
   5  11  13      330.46      340.29     36.97 o
   6  11  13      755.64      896.08     72.33 o
   7  11  13       37.44        8.60     46.82 o
  -6  12  13       21.74       53.68     30.67 o
  -5  12  13       18.44       58.49     41.49 o
  -4  12  13       25.60      -25.64     17.09 o
  -3  12  13       48.99      -29.02     19.60 o
  -2  12  13       85.60       13.36     32.91 o
  -1  12  13      391.20      443.28     39.73 o
   0  12  13      152.67      138.19     31.10 o
   1  12  13      390.49      385.12     51.19 o
   2  12  13       83.94       97.46     28.21 o
   3  12  13       54.13      124.03     36.58 o
   4  12  13       21.76       11.47     28.14 o
   5  12  13       21.22       31.36     22.44 o
   6  12  13       36.51      -44.26     51.50 o
   7  12  13       17.60       11.41     33.45 o
  -6  13  13      208.87       96.00     40.97 o
  -5  13  13      160.94      299.56     48.32 o
  -4  13  13      997.83     1070.55     40.30 o
  -3  13  13       95.03      107.10     67.97 o
  -2  13  13      399.53      394.75     45.27 o
  -1  13  13      433.73      375.89     46.94 o
   0  13  13     4355.37     4206.02    150.30 o
   1  13  13      456.23      472.18     45.96 o
   2  13  13      367.70      365.14     55.43 o
   3  13  13       86.59      -16.66     29.07 o
   4  13  13      907.60      954.26     91.06 o
   5  13  13      122.52      121.14     55.17 o
   6  13  13      179.70      319.40     52.89 o
  -6  14  13      238.43       88.25     57.44 o
  -5  14  13       62.34       87.55     33.55 o
  -3  14  13      289.65      340.72     36.87 o
  -2  14  13       54.61      -17.66     18.84 o
  -1  14  13      137.89      240.66     69.83 o
   0  14  13      195.65      152.53     23.75 o
   1  14  13      141.01      167.54     33.41 o
   2  14  13       48.41      136.46     29.76 o
   3  14  13      309.29      332.83     60.64 o
   4  14  13      304.36      386.13     29.72 o
   5  14  13       59.73       49.55     55.49 o
   6  14  13      248.41      142.77     42.96 o
  -5  15  13       87.85      -58.32     60.73 o
  -4  15  13      456.60      306.74     62.92 o
  -3  15  13       60.52       43.32     22.78 o
  -2  15  13      305.25      296.56     28.52 o
  -1  15  13      166.10      130.83     25.98 o
   0  15  13      230.64      221.53     31.57 o
   1  15  13      199.87      206.42     69.32 o
   2  15  13      233.86      257.54     48.80 o
   3  15  13       43.40      116.23     43.40 o
   4  15  13      454.55      339.70    105.58 o
   5  15  13       77.36      153.58     41.20 o
  -3  16  13      643.06      665.48     70.66 o
  -2  16  13       95.00      115.62     32.15 o
  -1  16  13      392.06      436.03     33.39 o
   0  16  13        1.43       44.19     29.55 o
   1  16  13      390.81      392.31     68.07 o
   2  16  13       81.90      184.39     35.99 o
   3  16  13      673.56      616.26     42.88 o
   4  16  13      132.98      197.84     53.87 o
  -3  17  13       66.53      137.94     46.40 o
  -2  17  13       67.12       84.72     58.28 o
  -1  17  13       64.71      168.76     98.85 o
   0  17  13       69.66      -18.32     83.40 o
   1  17  13       59.89       58.92     41.29 o
   2  17  13       57.16       24.65     64.28 o
   3  17  13       60.79       29.06     23.93 o
  -1  18  13      349.07      260.06     47.09 o
   0  18  13      344.05      357.63     34.23 o
   1  18  13      334.45      425.28     65.56 o
   0   0  14        0.92       62.45     35.77 o
   1   0  14     1815.27     1724.12     45.49 o
   2   0  14       35.90       20.18     30.83 o
   3   0  14    12200.23    12376.14    369.53 o
   4   0  14     1276.48     1323.38     39.32 o
   5   0  14     3451.86     3424.38     75.28 o
   6   0  14      763.60      706.89     23.55 o
   7   0  14     1311.75     1258.90     43.22 o
   8   0  14       68.16       25.81     17.47 o
   9   0  14      116.56      205.82     65.65 o
  -9   1  14       22.62      -44.57     29.71 o
  -8   1  14      105.68      107.61     37.07 o
  -7   1  14      323.08      291.58     15.08 o
  -6   1  14      184.83      171.02     29.04 o
  -5   1  14      150.32      167.37     34.88 o
  -4   1  14     1123.95     1161.17     37.78 o
  -3   1  14      298.97      266.60     17.62 o
  -2   1  14      840.58      788.92     38.12 o
  -1   1  14       36.93       11.84     27.99 o
   0   1  14      794.76      789.80    110.54 o
   1   1  14       32.80       13.12     30.60 o
   2   1  14      941.70      923.74     70.96 o
   3   1  14      301.84      276.53     27.24 o
   4   1  14     1014.51     1023.85     40.79 o
   5   1  14      171.76      167.29     32.51 o
   6   1  14      178.31      205.04     22.30 o
   7   1  14      383.95      368.54     23.06 o
   8   1  14       96.02       36.36     38.82 o
   9   1  14       21.94       16.59     37.02 o
  -9   2  14      764.39      836.72     42.80 o
  -8   2  14       34.62       63.55     51.83 o
  -7   2  14     1321.28     1300.08     45.55 o
  -6   2  14       61.46      112.43     22.10 o
  -5   2  14      371.42      367.46     21.70 o
  -4   2  14     1653.23     1635.45     44.47 o
  -3   2  14     2102.47     2145.15     65.67 o
  -2   2  14      188.74      229.99     18.81 o
  -1   2  14     1622.67     1476.05     54.79 o
   0   2  14      441.57      465.90     55.23 o
   1   2  14     1646.44     1584.48     91.61 o
   2   2  14      196.51      233.53     77.65 o
   3   2  14     1894.43     1896.60     38.82 o
   4   2  14     1572.30     1531.55     42.48 o
   5   2  14      493.91      503.13     18.73 o
   6   2  14       82.67      142.50     21.40 o
   7   2  14     1179.58     1187.76     28.20 o
   8   2  14       39.25       28.98     41.76 o
   9   2  14      836.21      857.83     31.90 o
  -9   3  14      245.60      293.86     46.21 o
  -8   3  14      388.26      370.42     72.52 o
  -7   3  14      210.75      198.53     32.13 o
  -6   3  14     1185.55     1179.97     40.10 o
  -5   3  14       18.33       33.56     28.07 o
  -4   3  14      871.03      934.41     26.87 o
  -3   3  14      247.75      251.00     18.18 o
  -2   3  14     2181.93     2125.64     62.65 o
  -1   3  14       57.12      108.74     34.17 o
   0   3  14     2201.99     2110.22     51.54 o
   1   3  14       48.84       88.20     26.85 o
   2   3  14     2340.82     2360.00     50.01 o
   3   3  14      284.80      306.55     32.91 o
   4   3  14     1053.30     1039.96     30.22 o
   5   3  14       31.20       13.69     23.47 o
   6   3  14     1115.28     1175.11     56.42 o
   7   3  14      235.00      280.22     36.65 o
   8   3  14      320.47      301.03     25.31 o
   9   3  14      216.20      290.80     59.37 o
  -9   4  14      260.80      291.89     46.31 o
  -8   4  14       21.77      -25.86     51.97 o
  -7   4  14      220.21      247.99     28.45 o
  -6   4  14       33.51       41.90     20.21 o
  -5   4  14     1087.97     1086.71     53.49 o
  -4   4  14      107.16       53.35     54.95 o
  -3   4  14     1018.88     1052.60    117.78 o
  -2   4  14     1399.18     1384.95     93.31 o
  -1   4  14     1730.94     1611.70    103.33 o
   0   4  14       48.32       61.03     21.80 o
   1   4  14     1701.84     1672.26     87.34 o
   2   4  14     1468.82     1455.29     82.33 o
   3   4  14      821.54      808.12     19.92 o
   4   4  14       86.26       37.60     32.21 o
   5   4  14     1261.33     1244.51     46.54 o
   6   4  14       24.76       12.00     16.16 o
   7   4  14      197.04      216.04     19.57 o
   8   4  14       19.09      -32.54     21.69 o
   9   4  14      286.76      277.34     39.65 o
  -9   5  14      237.50      226.66     29.82 o
  -8   5  14      480.31      501.84     53.29 o
  -7   5  14        6.43       40.58     51.36 o
  -6   5  14      763.93      824.88     64.59 o
  -5   5  14       28.84      -16.87     22.60 o
  -4   5  14     1406.43     1369.32     41.55 o
  -3   5  14       38.09       46.65     21.90 o
  -2   5  14     7747.37     7755.99    495.98 o
  -1   5  14      598.01      607.78     32.99 o
   0   5  14     5146.38     5189.03    128.68 o
   1   5  14      639.17      578.28     42.94 o
   2   5  14     7405.86     7253.43    152.17 o
   3   5  14       50.15       32.73     41.57 o
   4   5  14     1685.20     1660.12     99.01 o
   5   5  14       33.41      -28.45     21.89 o
   6   5  14      803.02      829.44     39.15 o
   7   5  14       12.74       19.03     68.39 o
   8   5  14      464.04      560.65     40.97 o
   9   5  14      222.00      224.48     61.10 o
  -8   6  14      192.50      196.54     44.77 o
  -7   6  14      144.51       92.34     29.91 o
  -6   6  14      313.45      327.80     34.36 o
  -5   6  14      107.89      120.31     20.74 o
  -4   6  14       55.36       79.86     20.90 o
  -3   6  14     1195.38     1157.57     34.30 o
  -2   6  14      620.90      665.63     68.36 o
  -1   6  14      293.56      237.80     32.36 o
   0   6  14      286.30      331.71     30.23 o
   1   6  14      296.16      290.39     49.91 o
   2   6  14      626.93      681.01     31.63 o
   3   6  14     1199.45     1221.40     79.46 o
   4   6  14       38.23       46.14     21.32 o
   5   6  14      113.74      216.66     70.38 o
   6   6  14      353.93      307.50     62.94 o
   7   6  14      153.68      245.70     25.76 o
   8   6  14      178.54      301.12     29.62 o
  -8   7  14      487.51      552.80     55.28 o
  -7   7  14        0.26       27.08     19.85 o
  -6   7  14     1226.78     1154.05    107.61 o
  -5   7  14      185.20      220.91     76.77 o
  -4   7  14     1261.38     1395.44     81.14 o
  -3   7  14      191.04      287.75     45.92 o
  -2   7  14     1224.77     1278.54     33.42 o
  -1   7  14     1782.07     1704.25     89.34 o
   0   7  14      145.46       78.04     54.54 o
   1   7  14     1882.69     1858.36     88.18 o
   2   7  14     1345.39     1320.93     39.75 o
   3   7  14      176.72      191.50     25.54 o
   4   7  14     1181.86     1196.37     57.23 o
   5   7  14      195.63      261.23     34.51 o
   6   7  14     1187.77     1129.17     74.38 o
   7   7  14        1.94       -7.36     79.52 o
   8   7  14      470.51      372.51     30.34 o
  -8   8  14      136.38      127.55     29.21 o
  -7   8  14      366.13      432.79     30.77 o
  -6   8  14      419.57      396.91     48.34 o
  -5   8  14      453.38      501.93     40.50 o
  -4   8  14      182.83      204.65     26.38 o
  -3   8  14      591.17      569.02     27.93 o
  -2   8  14      723.58      752.39     46.38 o
  -1   8  14      794.69      756.91     62.54 o
   0   8  14      178.71      131.37     32.29 o
   1   8  14      718.18      665.65     51.00 o
   2   8  14      739.21      656.29     27.68 o
   3   8  14      752.79      719.07     27.48 o
   4   8  14      163.56       95.03     38.13 o
   5   8  14      545.54      493.97     28.07 o
   6   8  14      475.29      479.51     44.18 o
   7   8  14      358.49      487.50     53.85 o
   8   8  14      139.88      179.37     66.42 o
  -8   9  14      203.52      270.17     54.70 o
  -7   9  14      156.99      105.84     26.42 o
  -6   9  14      514.64      551.51     26.56 o
  -5   9  14       42.75       27.64     52.44 o
  -4   9  14      542.23      607.25     40.20 o
  -3   9  14      365.65      357.36     29.64 o
  -2   9  14      693.09      689.82     50.07 o
  -1   9  14      500.65      523.94     34.03 o
   0   9  14     1891.59     1939.36     98.93 o
   1   9  14      544.18      604.33     61.17 o
   2   9  14      888.09      796.97     36.65 o
   3   9  14      349.10      335.65     36.34 o
   4   9  14      436.33      390.72     30.68 o
   5   9  14       55.40       -8.51     24.65 o
   6   9  14      561.30      666.64    147.08 o
   7   9  14      160.54      143.21     47.88 o
   8   9  14      208.89      252.42     83.75 o
  -7  10  14      632.49      667.39     39.05 o
  -6  10  14       10.87       30.07     43.49 o
  -5  10  14     1124.57     1175.66     53.84 o
  -4  10  14       15.89       77.74     32.76 o
  -3  10  14      567.09      666.18     28.86 o
  -2  10  14      148.01      122.59     31.88 o
  -1  10  14      789.97      723.71     27.89 o
   0  10  14      101.59       93.50     30.09 o
   1  10  14      697.72      714.54     53.48 o
   2  10  14      131.32      192.94     63.01 o
   3  10  14      566.43      516.12     46.59 o
   4  10  14       21.29      -11.07     37.94 o
   5  10  14     1142.42     1151.42     87.07 o
   6  10  14        8.20       41.68     98.22 o
   7  10  14      610.09      560.04     40.45 o
  -7  11  14       96.10       57.77     39.99 o
  -6  11  14       30.70      -14.28     38.14 o
  -5  11  14      125.07      119.56     49.37 o
  -4  11  14      202.86      198.26     46.14 o
  -3  11  14      101.20       18.87     51.46 o
  -2  11  14       48.37      139.24     33.45 o
  -1  11  14      803.52      802.21     28.53 o
   0  11  14      319.96      362.44     25.07 o
   1  11  14      781.27      759.43     32.39 o
   2  11  14       44.03       30.24     17.74 o
   3  11  14      103.08       87.65     47.41 o
   4  11  14      172.68       60.50     38.09 o
   5  11  14      154.83      197.93     30.95 o
   6  11  14       35.06       10.14     30.81 o
   7  11  14       99.47      184.48     60.69 o
  -6  12  14       18.70       24.80     53.82 o
  -5  12  14      349.97      248.16     32.88 o
  -4  12  14       19.09      -36.02     24.02 o
  -3  12  14      984.92     1023.05     58.43 o
  -2  12  14      786.36      809.39     37.20 o
  -1  12  14     1044.52     1075.63     73.84 o
   0  12  14     1635.44     1538.27    115.96 o
   1  12  14     1186.98     1219.97     38.42 o
   2  12  14      749.18      796.63     38.81 o
   3  12  14      915.65      997.67     50.71 o
   4  12  14       28.09      -30.64     20.42 o
   5  12  14      319.22      179.05     57.35 o
   6  12  14       26.21       37.26     38.93 o
  -6  13  14       66.81      117.48     58.00 o
  -5  13  14      176.90      212.08     38.07 o
  -4  13  14       20.16       83.26     67.28 o
  -3  13  14       60.19       34.81     50.75 o
  -2  13  14      129.12       97.93     32.39 o
  -1  13  14      438.06      415.17     28.79 o
   0  13  14       27.13       21.99     22.21 o
   1  13  14      442.71      401.44     28.24 o
   2  13  14      156.07      179.46     50.03 o
   3  13  14       62.29       58.67     22.73 o
   4  13  14       15.33       44.87     33.86 o
   5  13  14      186.19      224.15     57.30 o
   6  13  14       78.20      111.59     54.84 o
  -5  14  14      151.73      307.36     56.42 o
  -4  14  14       22.04       17.07     56.23 o
  -3  14  14      341.06      471.23     49.20 o
  -2  14  14      161.13      177.49     23.08 o
  -1  14  14      657.63      707.99     52.68 o
   0  14  14        1.49      -37.31     24.88 o
   1  14  14      789.37      804.25     43.88 o
   2  14  14      176.62      158.57     26.63 o
   3  14  14      281.70      314.73     29.28 o
   4  14  14       26.85      -44.03     52.66 o
   5  14  14      122.70       98.60     40.69 o
  -4  15  14      402.40      402.27     53.17 o
  -3  15  14      105.08      190.60     62.59 o
  -2  15  14       72.32      107.79     42.89 o
  -1  15  14       62.95       17.15     22.72 o
   0  15  14      345.11      312.81     95.42 o
   1  15  14       58.87       89.59     93.28 o
   2  15  14       53.24       50.18     27.03 o
   3  15  14       96.73       92.15     71.27 o
   4  15  14      318.05      375.87     55.72 o
  -3  16  14      265.59      137.89     46.40 o
  -2  16  14      126.60      174.05     59.71 o
  -1  16  14      929.90      917.98     79.76 o
   0  16  14      462.36      390.13     66.88 o
   1  16  14      881.45      920.56    103.95 o
   2  16  14      137.22      142.96     79.06 o
   3  16  14      215.50      293.36     59.37 o
  -2  17  14      273.09      370.30     51.87 o
  -1  17  14       28.63       97.16     46.91 o
   0  17  14      205.84      142.83     28.71 o
   1  17  14       23.87       57.63     65.19 o
   2  17  14      298.75      400.07    133.65 o
   1   0  15      214.09      273.65     38.21 o
   2   0  15       43.47       -0.37     59.47 o
   3   0  15      686.77      626.88     31.44 o
   4   0  15       30.64       46.24     20.31 o
   5   0  15      492.51      446.71     20.32 o
   6   0  15      206.84      201.40     27.17 o
   7   0  15      164.43      176.14     28.93 o
   8   0  15        0.89       37.79     70.59 o
   9   0  15      304.45      286.92     32.34 o
  -9   1  15      107.28       51.22     32.23 o
  -8   1  15      240.28      308.76     45.86 o
  -7   1  15      411.62      423.25     19.17 o
  -6   1  15     1810.24     1748.89     64.01 o
  -5   1  15     1021.67     1027.06     30.73 o
  -4   1  15      940.02      896.48     28.78 o
  -3   1  15     2819.56     2819.08     43.46 o
  -2   1  15     1252.22     1426.74    125.29 o
  -1   1  15     1952.00     1855.06     61.37 o
   0   1  15      368.92      405.88     40.74 o
   1   1  15     1943.90     1870.94     75.52 o
   2   1  15     1293.19     1449.94    148.42 o
   3   1  15     2772.76     2688.24    171.92 o
   4   1  15     1040.37     1002.14     51.91 o
   5   1  15     1109.52     1114.38     31.83 o
   6   1  15     1652.29     1583.69     37.45 o
   7   1  15      529.93      516.46     39.66 o
   8   1  15      237.49      234.32     33.47 o
   9   1  15      152.82      120.03     23.98 o
  -9   2  15       40.63      -41.34     34.01 o
  -8   2  15      233.86      248.84     34.59 o
  -7   2  15      357.78      293.04     26.12 o
  -6   2  15      216.79      243.20     25.55 o
  -5   2  15     1014.18     1094.92     42.51 o
  -4   2  15      963.12     1046.31     59.58 o
  -3   2  15      729.01      801.54     62.45 o
  -2   2  15      437.17      475.27     49.60 o
  -1   2  15     1515.82     1360.77    135.27 o
   0   2  15      695.34      735.16     36.35 o
   1   2  15     1523.46     1383.66     92.27 o
   2   2  15      490.17      523.33     72.69 o
   3   2  15      747.69      802.60     44.57 o
   4   2  15      977.58     1030.93     62.56 o
   5   2  15     1013.72     1042.98     34.19 o
   6   2  15      233.45      235.54     17.34 o
   7   2  15      407.39      365.98     23.69 o
   8   2  15      247.08      328.17     46.07 o
   9   2  15       18.85      -14.37     22.00 o
  -8   3  15      166.09      122.52     43.80 o
  -7   3  15      331.37      310.79     27.90 o
  -6   3  15      139.01      129.09     30.57 o
  -5   3  15      860.46      869.04     25.00 o
  -4   3  15      350.21      331.26     31.56 o
  -3   3  15      862.42      877.75     26.48 o
  -2   3  15     2590.74     2402.45     50.14 o
  -1   3  15      668.31      654.31     35.60 o
   0   3  15       98.66       44.30     30.06 o
   1   3  15      671.27      670.90     50.39 o
   2   3  15     2331.45     2270.81     58.56 o
   3   3  15      770.50      748.12     24.16 o
   4   3  15      365.12      368.81     20.33 o
   5   3  15      884.52      911.80     22.67 o
   6   3  15       96.71       69.79     21.73 o
   7   3  15      348.80      364.14     20.56 o
   8   3  15      164.11      201.12     27.06 o
  -8   4  15      240.05      207.61     39.51 o
  -7   4  15      863.95      809.79     45.51 o
  -6   4  15      122.42      169.40     36.99 o
  -5   4  15      216.34      220.97     47.58 o
  -4   4  15      822.83      817.07     34.36 o
  -3   4  15      688.05      703.26     34.34 o
  -2   4  15     1635.86     1791.58     99.66 o
  -1   4  15     1826.08     1937.32    119.94 o
   0   4  15     1657.03     1614.63     64.34 o
   1   4  15     1727.38     1808.30    111.66 o
   2   4  15     1658.15     1678.01     36.82 o
   3   4  15      552.41      559.68     17.75 o
   4   4  15      687.60      640.65     17.96 o
   5   4  15      234.09      240.65     26.07 o
   6   4  15      123.05      136.09     21.50 o
   7   4  15      814.21      790.39     45.03 o
   8   4  15      237.31      242.87     25.56 o
  -8   5  15      329.40      414.02     36.78 o
  -7   5  15       15.25       -4.79     27.06 o
  -6   5  15       69.55       75.01     24.13 o
  -5   5  15      289.36      314.30     37.92 o
  -4   5  15      561.24      556.10     32.14 o
  -3   5  15      427.17      428.04     54.06 o
  -2   5  15     1027.21     1185.52     91.45 o
  -1   5  15      180.87      203.18     32.88 o
   0   5  15       13.51        8.41     21.89 o
   1   5  15      162.47      166.26     23.39 o
   2   5  15      964.40      853.83     45.58 o
   3   5  15      372.78      313.94     23.61 o
   4   5  15      495.35      525.37     27.26 o
   5   5  15      290.23      306.51     40.19 o
   6   5  15       83.48       75.80     29.75 o
   7   5  15        8.01       26.67     67.12 o
   8   5  15      312.98      386.36     45.38 o
  -8   6  15      507.54      571.49     36.10 o
  -7   6  15      761.87      770.00     38.74 o
  -6   6  15      702.21      783.02    178.82 o
  -5   6  15      513.58      601.92     40.07 o
  -4   6  15      562.67      638.22     67.06 o
  -3   6  15      782.04      864.20     44.77 o
  -2   6  15     2093.48     2110.04    121.05 o
  -1   6  15      753.24      742.21     44.77 o
   0   6  15       22.22       24.14     36.81 o
   1   6  15      785.94      702.33     34.66 o
   2   6  15     2406.27     2352.67     47.75 o
   3   6  15      832.54      826.86     44.55 o
   4   6  15      639.19      535.34     59.19 o
   5   6  15      582.48      712.75     30.22 o
   6   6  15      761.39      838.67     34.36 o
   7   6  15      647.05      669.53     33.13 o
   8   6  15      508.67      571.05     34.38 o
  -8   7  15      120.97       75.44     50.43 o
  -7   7  15        1.25      -14.81     23.75 o
  -6   7  15      689.16      762.06     47.82 o
  -5   7  15      329.53      395.23     62.57 o
  -4   7  15      321.53      381.38     44.46 o
  -3   7  15      433.16      418.92     29.31 o
  -2   7  15      429.61      454.89     23.31 o
  -1   7  15      120.28      115.76     25.20 o
   0   7  15      608.88      582.85     53.83 o
   1   7  15      139.59      133.25     41.34 o
   2   7  15      405.80      398.47     71.93 o
   3   7  15      411.95      405.77     69.69 o
   4   7  15      366.12      278.64     27.71 o
   5   7  15      313.79      379.23     42.85 o
   6   7  15      705.55      651.74     30.63 o
   7   7  15        6.50       12.94     26.17 o
   8   7  15      102.85       72.18     25.81 o
  -8   8  15      140.46      166.75     49.97 o
  -7   8  15      174.59       89.78     33.36 o
  -6   8  15      648.33      773.90     87.93 o
  -5   8  15      594.63      654.38     31.61 o
  -4   8  15      238.82      207.75     32.65 o
  -3   8  15      872.59     1001.64     52.77 o
  -2   8  15      198.31      160.58     38.03 o
  -1   8  15      525.65      435.45     30.76 o
   0   8  15      111.94       56.65     22.86 o
   1   8  15      688.78      640.47     36.06 o
   2   8  15      185.02      178.04     35.22 o
   3   8  15      996.68     1037.40     50.98 o
   4   8  15      159.56      203.95     45.45 o
   5   8  15      540.82      567.28     44.41 o
   6   8  15      638.77      636.56     74.77 o
   7   8  15      133.33      112.57     82.17 o
   8   8  15      171.27      172.51     54.95 o
  -7   9  15       41.74        6.36     29.96 o
  -6   9  15      528.82      617.79     37.33 o
  -5   9  15      437.11      475.27    100.48 o
  -4   9  15      599.90      698.86     48.47 o
  -3   9  15      482.22      467.89     62.68 o
  -2   9  15      156.31      115.32     60.09 o
  -1   9  15     1475.37     1394.36     48.31 o
   0   9  15       75.94       86.99     24.89 o
   1   9  15     1528.89     1522.63     72.09 o
   2   9  15      178.49      209.93     67.94 o
   3   9  15      439.88      422.17     23.06 o
   4   9  15      608.27      646.88     59.82 o
   5   9  15      505.71      479.51     25.60 o
   6   9  15      558.23      455.91     46.84 o
   7   9  15       43.47       72.90     26.96 o
  -7  10  15      538.89      515.71     34.46 o
  -6  10  15      305.43      388.35     45.79 o
  -5  10  15      244.10      280.71     22.82 o
  -4  10  15      276.13      308.96     22.42 o
  -3  10  15      145.02      207.10     26.05 o
  -2  10  15      335.40      371.24     32.02 o
  -1  10  15      122.97      101.59     21.77 o
   0  10  15      101.55      129.18     29.27 o
   1  10  15      126.55       27.67     23.17 o
   2  10  15      258.80      183.70     24.00 o
   3  10  15      100.54       90.46     41.36 o
   4  10  15      233.59      200.97     77.23 o
   5  10  15      227.68      218.27     21.14 o
   6  10  15      296.77      283.28     30.68 o
   7  10  15      583.87      523.08     42.66 o
  -6  11  15      388.88      343.71     34.69 o
  -5  11  15      149.72      232.20     40.09 o
  -4  11  15      576.81      785.16     78.22 o
  -3  11  15      266.00      284.84     59.16 o
  -2  11  15      572.11      508.08     51.42 o
  -1  11  15      466.91      410.15     30.82 o
   0  11  15      268.77      281.99     23.07 o
   1  11  15      543.25      565.58     26.95 o
   2  11  15      655.78      728.63     34.90 o
   3  11  15      174.05       29.99     24.50 o
   4  11  15      523.29      533.62     60.38 o
   5  11  15      202.19      233.38     58.51 o
   6  11  15      456.64      439.79    101.70 o
  -6  12  15       12.51       46.94     81.61 o
  -5  12  15      121.82      148.55     29.44 o
  -4  12  15      371.80      428.56     57.21 o
  -3  12  15      173.21      243.33     33.00 o
  -2  12  15       14.01        2.85     45.53 o
  -1  12  15      170.65      125.54     39.11 o
   0  12  15      203.27      147.56     60.85 o
   1  12  15      166.05      278.74     72.48 o
   2  12  15       12.60       19.54     46.98 o
   3  12  15      177.73      155.26     59.10 o
   4  12  15      397.31      464.82     65.18 o
   5  12  15      112.93      -15.91     50.90 o
   6  12  15       18.43      -55.80     74.89 o
  -5  13  15      241.27      233.91     32.23 o
  -4  13  15      130.20      144.12     89.29 o
  -3  13  15      331.69      292.62     62.96 o
  -2  13  15      227.82      237.49     76.82 o
  -1  13  15      496.32      466.69     57.36 o
   0  13  15      979.75      918.89     35.24 o
   1  13  15      563.75      746.40     49.85 o
   2  13  15      242.26      238.05     22.51 o
   3  13  15      292.64      242.25     93.75 o
   4  13  15       84.96        3.62     71.29 o
   5  13  15      227.23      221.46     43.43 o
  -5  14  15       46.45       30.16    111.22 o
  -4  14  15       43.48       -1.95     41.62 o
  -3  14  15      207.19      225.19    104.93 o
  -2  14  15       45.06       22.19     50.94 o
  -1  14  15       47.05       73.89     54.72 o
   0  14  15      218.21      251.91     66.60 o
   1  14  15       78.11      121.50     29.78 o
   2  14  15       25.81       72.52    153.55 o
   3  14  15      198.22      187.47     82.10 o
   4  14  15       59.56       29.46     37.91 o
  -4  15  15       72.28       69.78     62.64 o
  -3  15  15      352.94      556.50     64.59 o
  -2  15  15      125.45      205.76     67.58 o
  -1  15  15      289.13      327.67     35.60 o
   0  15  15      789.86      810.64     41.75 o
   1  15  15      265.25      104.18     45.26 o
   2  15  15      114.59      -52.41     34.94 o
   3  15  15      328.66      419.92     42.83 o
  -2  16  15       33.96      -64.17     42.78 o
  -1  16  15      335.43      309.40     35.10 o
   0  16  15       77.39      106.97     51.59 o
   1  16  15      434.34      397.67     40.24 o
   2  16  15       39.19       21.35     28.86 o
   0   0  16     4073.15     3878.07    135.39 o
   1   0  16       26.85       23.92     35.13 o
   2   0  16      574.16      621.02     60.70 o
   3   0  16       15.30      -12.95     20.20 o
   4   0  16     3908.69     3861.73    111.33 o
   5   0  16      138.26      162.98     34.30 o
   6   0  16       53.34       58.63     32.12 o
   7   0  16      219.54      289.45     23.51 o
   8   0  16      156.64      195.11     44.77 o
  -8   1  16      125.15       84.67     49.04 o
  -7   1  16       68.07       42.74     36.24 o
  -6   1  16       64.79       12.82     16.07 o
  -5   1  16      197.76      211.17     31.15 o
  -4   1  16      232.02      227.69     36.60 o
  -3   1  16      571.75      555.76     23.78 o
  -2   1  16      282.13      212.59     25.55 o
  -1   1  16      527.36      452.12    141.42 o
   0   1  16       67.01      126.49     50.17 o
   1   1  16      597.96      620.12     87.15 o
   2   1  16      257.73      290.31     35.84 o
   3   1  16      619.85      734.52     81.19 o
   4   1  16      208.25      239.91     30.30 o
   5   1  16      178.53      211.79     42.20 o
   6   1  16       90.34       35.43     36.16 o
   7   1  16       75.22       30.97     56.84 o
   8   1  16      109.05      200.54     96.44 o
  -8   2  16      871.65      872.24     46.55 o
  -7   2  16       19.48      -10.96     42.32 o
  -6   2  16     1213.79     1125.09     47.00 o
  -5   2  16      128.27       88.07     26.36 o
  -4   2  16     4364.06     4367.68    159.35 o
  -3   2  16      547.68      577.07     24.83 o
  -2   2  16      892.36     1006.67     69.88 o
  -1   2  16        7.81      -51.71     34.48 o
   0   2  16     2377.88     2461.05     97.05 o
   1   2  16       14.51       62.88     29.13 o
   2   2  16      886.33      901.54     64.04 o
   3   2  16      484.08      468.17     36.77 o
   4   2  16     4223.31     4158.10     78.20 o
   5   2  16      144.04      133.77     24.01 o
   6   2  16     1116.03     1128.58     34.11 o
   7   2  16       17.62       -1.85     21.18 o
   8   2  16      819.88      786.39     38.41 o
  -8   3  16       10.20      -14.18     25.38 o
  -7   3  16      997.06      964.13     48.32 o
  -6   3  16      554.25      576.48     22.00 o
  -5   3  16      727.02      759.13     59.20 o
  -4   3  16      330.99      384.24     51.33 o
  -3   3  16      925.12      980.31     71.65 o
  -2   3  16      355.85      285.76     21.87 o
  -1   3  16     1534.49     1685.72     99.21 o
   0   3  16      132.53       87.84     58.22 o
   1   3  16     1572.19     1549.05    100.14 o
   2   3  16      326.11      277.93     50.50 o
   3   3  16      878.22      849.40     65.11 o
   4   3  16      286.52      302.83     29.21 o
   5   3  16      743.85      804.81     21.00 o
   6   3  16      525.39      509.19     29.40 o
   7   3  16     1025.02     1041.70     40.09 o
   8   3  16       18.97       30.84     22.94 o
  -8   4  16      261.46      179.70     47.00 o
  -7   4  16       36.32      129.69    103.05 o
  -6   4  16      354.95      363.98     38.86 o
  -5   4  16      198.73      219.42     30.98 o
  -4   4  16      579.66      651.57     62.02 o
  -3   4  16      455.49      431.06     33.16 o
  -2   4  16      861.01      873.05    144.11 o
  -1   4  16       66.53       37.73     48.97 o
   0   4  16      126.42      154.58     43.71 o
   1   4  16       65.23       22.46     38.47 o
   2   4  16      739.42      707.90     40.33 o
   3   4  16      407.96      403.61     17.92 o
   4   4  16      557.95      537.33     23.54 o
   5   4  16      221.87      190.75     16.41 o
   6   4  16      416.22      410.79     26.43 o
   7   4  16       28.95        2.95     27.00 o
   8   4  16      285.85      237.71     39.74 o
  -8   5  16      144.42      282.21     84.82 o
  -7   5  16      694.26      764.50     40.53 o
  -6   5  16      427.62      432.11     65.12 o
  -5   5  16     1514.47     1512.69     44.91 o
  -4   5  16      345.82      343.04     45.52 o
  -3   5  16     1289.88     1452.29     50.28 o
  -2   5  16      254.27      222.84     41.50 o
  -1   5  16      674.15      699.61     36.12 o
   0   5  16      103.93       71.56     50.68 o
   1   5  16      745.71      797.22    104.36 o
   2   5  16      247.10      251.69     26.80 o
   3   5  16     1285.40     1322.71     90.38 o
   4   5  16      366.05      355.15     54.78 o
   5   5  16     1520.76     1723.19    154.40 o
   6   5  16      381.46      346.21     19.43 o
   7   5  16      618.88      600.06     35.26 o
   8   5  16      131.68      216.14    101.91 o
  -8   6  16       24.20       26.23     80.57 o
  -7   6  16      125.63      112.44     33.52 o
  -6   6  16       27.84       76.76     41.99 o
  -5   6  16       47.10       59.57     42.20 o
  -4   6  16       84.30       20.44     25.96 o
  -3   6  16      293.96      373.00     99.01 o
  -1   6  16      186.94      204.38     50.49 o
   0   6  16        6.19       33.56     70.01 o
   1   6  16      179.35      179.80     19.80 o
   2   6  16      171.96      114.10     61.60 o
   3   6  16      265.36      256.93     94.37 o
   4   6  16       79.16      226.48     61.38 o
   5   6  16       67.93       13.82     75.97 o
   6   6  16       31.91      -35.07     23.38 o
   7   6  16      166.16      241.03     44.28 o
   8   6  16       24.24       42.91     25.61 o
  -7   7  16      259.05      260.06     69.74 o
  -6   7  16       18.97       11.94     31.93 o
  -5   7  16     1334.41     1366.87     45.87 o
  -4   7  16      299.32      381.20    110.52 o
  -3   7  16     1027.57     1159.79    127.08 o
  -2   7  16      712.78      749.78     39.43 o
  -1   7  16      396.63      381.68     24.38 o
   0   7  16      123.59       44.64     72.73 o
   1   7  16      481.38      539.38     86.55 o
   2   7  16      785.14      714.32     95.22 o
   3   7  16      976.91     1043.15     33.78 o
   4   7  16      329.78      299.05     29.78 o
   5   7  16     1228.60     1275.33     41.09 o
   6   7  16       29.88        4.20     29.42 o
   7   7  16      208.10      231.16     28.00 o
  -7   8  16      214.02      228.32     70.64 o
  -6   8  16      197.79      194.21     45.86 o
  -5   8  16       35.14       -8.44     34.67 o
  -4   8  16     1076.00     1071.70    135.83 o
  -3   8  16        3.43       31.69     27.07 o
  -2   8  16      392.15      335.81     52.54 o
  -1   8  16      208.87      101.29     32.57 o
   0   8  16      255.33      348.51     50.53 o
   1   8  16      218.18      204.72     22.43 o
   2   8  16      339.20      332.09     22.45 o
   3   8  16        1.52      -30.75     20.50 o
   4   8  16     1071.05     1028.96     69.13 o
   5   8  16       47.76       35.42     19.64 o
   6   8  16      222.24      227.38     75.54 o
   7   8  16      213.97       73.69     32.68 o
  -7   9  16      581.35      533.81     36.39 o
  -6   9  16      220.87      332.59     24.31 o
  -5   9  16      536.65      613.58     29.01 o
  -4   9  16       78.91       90.12     35.68 o
  -3   9  16      318.30      322.24     25.36 o
  -2   9  16      482.89      524.27     67.46 o
  -1   9  16      268.79      352.78     36.06 o
   0   9  16      326.66      337.21     31.31 o
   1   9  16      314.08      349.54     33.56 o
   2   9  16      481.26      502.14     31.82 o
   3   9  16      290.43      353.69     64.22 o
   4   9  16       63.41       26.61     28.88 o
   5   9  16      522.63      425.12     24.80 o
   6   9  16      229.74      199.90     38.35 o
   7   9  16      651.79      705.78     37.76 o
  -6  10  16      270.68      309.05     35.49 o
  -5  10  16       77.47       75.35     36.19 o
  -4  10  16      494.98      481.17     61.95 o
  -3  10  16      645.39      579.92     49.31 o
  -2  10  16     1370.09     1422.78     48.84 o
  -1  10  16      230.10      284.64     28.60 o
   0  10  16     3019.58     2948.97    145.12 o
   1  10  16      260.32      303.89     38.01 o
   2  10  16     1148.09     1160.26     40.97 o
   3  10  16      631.52      654.06     43.76 o
   4  10  16      475.69      468.36     30.41 o
   5  10  16       80.99      -63.33     50.06 o
   6  10  16      233.99      298.52     42.55 o
  -6  11  16      480.18      476.93     57.77 o
  -5  11  16       68.45       74.21     19.92 o
  -4  11  16      230.10      215.68     64.14 o
  -3  11  16      178.18      269.25     29.21 o
  -2  11  16       62.35      109.20     91.11 o
  -1  11  16      142.83      166.82     27.14 o
   0  11  16      129.88      141.46     41.07 o
   1  11  16      151.56       60.34     20.18 o
   2  11  16       67.73       62.32     24.79 o
   3  11  16      170.43      183.13     26.85 o
   4  11  16      249.12      156.61     62.14 o
   5  11  16       68.05      120.85     61.50 o
   6  11  16      446.20      449.30     41.71 o
  -5  12  16      163.86      161.66     34.81 o
  -4  12  16     1116.69     1246.04     42.90 o
  -3  12  16      145.23      124.50     29.38 o
  -2  12  16      301.82      251.16     27.41 o
  -1  12  16      354.42      374.63     54.41 o
   0  12  16      662.72      614.33     48.46 o
   1  12  16      390.14      338.94    106.71 o
   2  12  16      440.65      385.82     51.90 o
   3  12  16      123.64       10.04     43.66 o
   4  12  16     1231.85     1299.83    110.66 o
   5  12  16      194.67      312.81     58.83 o
  -5  13  16       90.74       31.71     54.94 o
  -4  13  16      205.05      173.67     28.11 o
  -3  13  16        4.53       45.13     34.96 o
  -2  13  16       80.99      151.57     51.01 o
  -1  13  16       70.29       78.56     31.28 o
   0  13  16       41.19      101.20     33.44 o
   1  13  16       64.39      260.25     54.29 o
   2  13  16       87.45      257.26     97.02 o
   3  13  16        8.68      -62.85     41.90 o
   4  13  16      216.43      137.34     41.67 o
   5  13  16      107.79       37.30     57.07 o
  -4  14  16      490.59      505.09     71.64 o
  -3  14  16        5.12       29.04     25.59 o
  -2  14  16      481.85      402.98    134.48 o
  -1  14  16      324.67      334.88     94.65 o
   0  14  16      515.52      498.89     39.86 o
   1  14  16      348.20      409.13     38.43 o
   2  14  16      495.20      608.56     38.99 o
   3  14  16        3.78      -24.51     44.05 o
   4  14  16      474.96      512.74     64.03 o
  -3  15  16      102.22       79.80     60.97 o
  -2  15  16       19.61       36.33    110.06 o
  -1  15  16      220.85      219.29     37.70 o
   0  15  16        8.17       92.78     91.24 o
   1  15  16      247.92      274.21    159.84 o
   2  15  16       29.63      -33.27     49.23 o
   3  15  16      102.04       35.12     35.04 o
  -1  16  16      108.31      145.36     78.11 o
   0  16  16       93.53       91.89     34.78 o
   1  16  16      106.97       64.38     52.78 o
   1   0  17     1011.26      972.26     80.03 o
   2   0  17       55.32      -29.39     71.22 o
   3   0  17     1736.07     1757.25     65.57 o
   4   0  17        5.51       -8.28     16.68 o
   5   0  17      167.58      203.39     26.19 o
   6   0  17        2.25       76.50     47.16 o
   7   0  17      167.06      296.03     39.41 o
   8   0  17        3.14       75.71    149.35 o
  -8   1  17      235.16      224.89     52.25 o
  -7   1  17      951.52      924.82     73.00 o
  -6   1  17      134.27       96.52     56.30 o
  -5   1  17     1398.51     1417.60     74.02 o
  -4   1  17       14.89      -32.18     21.45 o
  -3   1  17     1504.84     1446.83     48.31 o
  -2   1  17      372.56      393.77     37.65 o
  -1   1  17      804.70      920.65     44.58 o
   0   1  17      230.58      283.19    103.79 o
   1   1  17      955.25     1039.91     41.31 o
   2   1  17      413.54      443.64     51.57 o
   3   1  17     1558.56     1557.51    121.93 o
   4   1  17       12.49      -15.15     20.42 o
   5   1  17     1513.48     1476.11     93.15 o
   6   1  17      136.12      110.83     35.51 o
   7   1  17     1000.54      995.83     45.05 o
   8   1  17      213.12      267.11     74.82 o
  -8   2  17       10.58      225.63     54.10 o
  -7   2  17      354.17      222.13     38.23 o
  -6   2  17      435.35      457.02     26.25 o
  -5   2  17      453.31      415.24     49.71 o
  -4   2  17      525.17      516.17     51.35 o
  -3   2  17      539.84      497.36     38.07 o
  -2   2  17      177.04      127.36     36.18 o
  -1   2  17      147.88      124.59     16.03 o
   0   2  17      136.25       75.70     64.70 o
   1   2  17      151.23       52.38     52.38 o
   2   2  17      209.99      177.14     28.55 o
   3   2  17      512.70      500.72     21.74 o
   4   2  17      484.87      493.65     22.81 o
   5   2  17      428.56      403.07     34.06 o
   6   2  17      417.80      436.42     35.46 o
   7   2  17      359.94      301.43     57.31 o
   8   2  17       29.67       72.95     27.05 o
  -8   3  17       44.54       93.77     33.12 o
  -7   3  17      254.97      240.15     36.40 o
  -6   3  17      400.92      434.00     30.77 o
  -5   3  17      789.60      812.12     70.28 o
  -4   3  17      231.74      316.08     35.11 o
  -3   3  17     1143.11     1142.67     29.86 o
  -2   3  17       33.94      -18.22     27.64 o
  -1   3  17     1020.03      992.27     40.72 o
   0   3  17        4.40       17.08     20.72 o
   1   3  17     1135.79     1122.51     82.23 o
   2   3  17       26.87       74.56     26.06 o
   3   3  17     1065.36     1102.51     32.74 o
   4   3  17      206.74      247.35     45.73 o
   5   3  17      834.23      857.38     27.23 o
   6   3  17      433.54      383.33     19.40 o
   7   3  17      213.59      197.52     22.52 o
   8   3  17       32.02      -50.98     57.87 o
  -7   4  17       15.75       35.05     31.23 o
  -6   4  17      731.68      673.43     55.85 o
  -5   4  17      266.70      344.42     30.36 o
  -4   4  17      726.06      678.84    106.20 o
  -3   4  17      467.07      530.90     52.10 o
  -2   4  17       62.84        2.26     40.39 o
  -1   4  17      742.57      660.14     71.72 o
   0   4  17     1085.26     1076.78     99.24 o
   1   4  17      696.99      661.62     85.47 o
   2   4  17      116.24      226.45     43.42 o
   3   4  17      466.08      467.03     16.35 o
   4   4  17      704.96      671.11     20.16 o
   5   4  17      246.96      209.21     31.26 o
   6   4  17      718.02      712.15     48.50 o
   7   4  17       25.14      110.19     43.10 o
  -7   5  17       21.42       55.86     37.58 o
  -6   5  17      561.73      558.26     32.60 o
  -5   5  17      263.64      219.70     26.20 o
  -4   5  17       55.12       48.81     51.55 o
  -3   5  17      622.96      623.08     63.07 o
  -2   5  17        0.04       21.70     34.34 o
  -1   5  17        9.02       83.60     82.91 o
   0   5  17       41.60       12.98     28.63 o
   1   5  17       17.29       23.24     33.74 o
   2   5  17        0.77        1.27     19.67 o
   3   5  17      568.89      544.37     43.24 o
   4   5  17       73.99       62.40     44.80 o
   5   5  17      271.41      277.98     30.90 o
   6   5  17      588.83      557.71     38.59 o
   7   5  17       12.44        4.06     28.24 o
  -7   6  17       16.76       -2.42     33.18 o
  -6   6  17      548.56      603.05     26.83 o
  -5   6  17      347.51      410.70     44.10 o
  -4   6  17     1751.57     1757.80    113.68 o
  -3   6  17      113.51      265.05     89.27 o
  -2   6  17      855.64      749.88     46.38 o
  -1   6  17      332.96      272.72     32.71 o
   0   6  17      355.65      401.70     26.07 o
   1   6  17      279.74      269.45     44.77 o
   2   6  17      904.54      917.89     51.65 o
   3   6  17       74.83      110.66     37.61 o
   4   6  17     1716.53     1765.75     60.97 o
   5   6  17      306.90      324.36     26.99 o
   6   6  17      576.56      615.15     47.84 o
   7   6  17       31.28       77.27     33.70 o
  -7   7  17       31.15      111.44     68.85 o
  -6   7  17       58.51       22.27     60.39 o
  -5   7  17      357.37      426.36     66.09 o
  -4   7  17       94.70      247.66     27.55 o
  -3   7  17       73.22       86.81     48.21 o
  -2   7  17      144.09      255.96     35.12 o
  -1   7  17       81.04       60.44     52.45 o
   0   7  17       20.11       32.72     31.23 o
   1   7  17       55.43       75.90     34.79 o
   2   7  17      131.25       75.14     31.60 o
   3   7  17       57.88       78.96     56.33 o
   4   7  17       73.14      -42.72     41.08 o
   5   7  17      328.77      331.36     78.05 o
   6   7  17       59.87      122.18     37.51 o
   7   7  17       24.66       32.81     67.92 o
  -7   8  17      128.05      166.94     79.34 o
  -6   8  17      558.07      633.66     52.34 o
  -5   8  17      397.98      469.20     49.04 o
  -4   8  17     1465.61     1679.37     99.40 o
  -3   8  17      183.24      169.72     93.17 o
  -2   8  17     1814.64     1825.71    100.31 o
  -1   8  17       35.25      -21.40     25.30 o
   0   8  17     1849.40     1877.32     67.01 o
   1   8  17       19.19      -18.24     21.09 o
   2   8  17     1864.09     1877.63    125.68 o
   3   8  17      140.05       32.01     51.94 o
   4   8  17     1433.08     1464.54    119.01 o
   5   8  17      387.27      401.21     40.63 o
   6   8  17      564.98      604.33     44.29 o
   7   8  17      162.02      132.32     29.00 o
  -6   9  17       48.77      106.29     76.46 o
  -5   9  17      819.95      970.83     83.90 o
  -4   9  17       17.82       69.80     26.42 o
  -3   9  17      656.70      634.16     32.79 o
  -2   9  17      237.46      237.50     31.30 o
  -1   9  17      835.02      865.83    110.92 o
   0   9  17      102.62       58.61     21.31 o
   1   9  17      737.99      715.56     72.85 o
   2   9  17      198.95      245.72     41.80 o
   3   9  17      648.17      663.81     27.25 o
   4   9  17       14.50       30.64     20.33 o
   5   9  17      810.89      819.18     55.52 o
   6   9  17       41.02       51.43     28.88 o
  -6  10  17      303.62      304.93     46.95 o
  -5  10  17      107.97      184.36     24.62 o
  -4  10  17      267.73      403.96     28.92 o
  -3  10  17      524.42      560.08     68.88 o
  -2  10  17       27.69      -10.16     33.19 o
  -1  10  17       19.27       51.71     32.22 o
   0  10  17       43.39       98.77     42.80 o
   1  10  17       14.55       68.85     31.64 o
   2  10  17       56.62        0.60     22.74 o
   3  10  17      513.53      409.72     34.05 o
   4  10  17      261.44      299.79     39.91 o
   5  10  17       94.35      124.86     38.23 o
   6  10  17      284.91      220.86     78.88 o
  -5  11  17      544.38      548.15     40.67 o
  -4  11  17      262.45      278.63     41.65 o
  -3  11  17     1013.22     1021.66     53.38 o
  -2  11  17      151.31      298.80     28.28 o
  -1  11  17      899.39      952.55     45.46 o
   0  11  17       42.26      106.78     33.28 o
   1  11  17      863.00      802.46     44.85 o
   2  11  17      191.93      251.47     75.47 o
   3  11  17     1078.86      947.77     84.35 o
   4  11  17      293.21      273.57     69.90 o
   5  11  17      644.30      623.61    125.81 o
  -5  12  17      157.41      230.67     49.76 o
  -4  12  17        8.97       51.39     29.07 o
  -3  12  17       89.07       40.14     77.88 o
  -2  12  17       21.37       16.03     30.08 o
  -1  12  17       94.37       -6.31     39.35 o
   0  12  17        4.00       37.07     42.22 o
   1  12  17      100.91       58.33     60.53 o
   2  12  17       21.54      -46.83     31.22 o
   3  12  17      103.70      144.01     33.98 o
   5  12  17      129.35       68.68     38.88 o
  -4  13  17      123.69      174.16     48.93 o
  -3  13  17     1462.66     1566.12     55.98 o
  -2  13  17       25.60      144.73     82.52 o
  -1  13  17     1127.01     1252.81     59.23 o
   0  13  17       38.55       94.23     97.99 o
   1  13  17     1230.52     1197.95     98.27 o
   2  13  17       15.84       55.92     29.24 o
   3  13  17     1451.69     1629.03     91.71 o
   4  13  17       95.83      186.33     59.11 o
  -3  14  17       30.65      -61.01     62.41 o
  -2  14  17      105.46      111.68     40.92 o
  -1  14  17      218.57      241.99     89.43 o
   0  14  17      282.58      267.85     36.54 o
   1  14  17      204.69      202.62     32.65 o
   2  14  17      106.14       25.42    101.75 o
   3  14  17       37.76      -54.18     36.12 o
  -1  15  17      340.13      484.37     40.97 o
   0  15  17       12.30       27.95     33.45 o
   1  15  17      397.46      403.27     40.93 o
   0   0  18      500.01      472.61     59.06 o
   1   0  18      273.83      277.13     45.30 o
   2   0  18      783.93      862.67     75.89 o
   3   0  18      987.63      985.97     53.41 o
   4   0  18     1603.17     1587.08     43.29 o
   5   0  18      866.57      883.28     36.53 o
   6   0  18      278.80      235.03     19.60 o
   7   0  18      845.84      865.87     49.98 o
  -7   1  18       63.69       91.84     73.76 o
  -6   1  18       65.46       82.36     27.63 o
  -5   1  18      113.52       64.99     22.34 o
  -4   1  18       10.58       23.71     24.10 o
  -3   1  18      162.66      202.39     32.45 o
  -2   1  18      379.38      357.04     21.11 o
  -1   1  18      360.58      369.62     29.28 o
   0   1  18        4.36       32.57     30.18 o
   1   1  18      320.19      356.73    120.18 o
   2   1  18      407.34      422.71     60.79 o
   3   1  18      131.12      119.89     58.02 o
   4   1  18        5.52       17.01     18.73 o
   5   1  18      105.02      122.25     35.13 o
   6   1  18       78.44       19.89     43.32 o
   7   1  18       61.96       75.78     45.19 o
  -7   2  18      288.86      328.50     28.35 o
  -6   2  18      332.54      386.21     28.90 o
  -5   2  18      714.36      744.30     42.22 o
  -4   2  18      432.72      424.12     44.76 o
  -3   2  18      302.19      345.19     21.00 o
  -2   2  18      347.23      288.30     52.26 o
  -1   2  18      318.49      362.83     36.66 o
   0   2  18      376.30      345.03     34.09 o
   1   2  18      251.35      251.16     27.47 o
   2   2  18      366.52      341.44     26.80 o
   3   2  18      297.78      298.11     32.86 o
   4   2  18      446.57      448.43     34.84 o
   5   2  18      717.03      748.90     20.78 o
   6   2  18      357.64      309.89     39.75 o
   7   2  18      268.92      376.72     54.01 o
  -7   3  18      165.09      175.08     32.03 o
  -6   3  18      749.41      744.21     71.78 o
  -5   3  18      421.99      414.50     25.12 o
  -4   3  18        3.35       21.22     17.23 o
  -3   3  18      139.39      130.38     73.38 o
  -2   3  18      374.25      416.10     57.76 o
  -1   3  18      375.50      383.29     46.14 o
   0   3  18      256.48      323.48     47.40 o
   1   3  18      454.81      455.41     31.04 o
   2   3  18      401.69      363.61     49.92 o
   3   3  18      193.45      199.92     18.93 o
   4   3  18       27.14       58.57     60.13 o
   5   3  18      388.51      339.38     20.03 o
   6   3  18      778.99      819.39     79.78 o
   7   3  18      172.02      119.86     49.88 o
  -7   4  18      232.84      320.59     74.47 o
  -6   4  18      140.15       98.63     37.13 o
  -5   4  18      492.55      616.58     34.88 o
  -4   4  18      493.88      369.43     66.24 o
  -3   4  18      494.27      469.42     41.61 o
  -2   4  18      615.84      592.16     43.89 o
  -1   4  18      500.99      467.18     60.58 o
   0   4  18       40.32        7.33     36.38 o
   1   4  18      545.99      482.77     52.59 o
   2   4  18      676.62      700.70     81.70 o
   3   4  18      615.24      594.85     26.75 o
   4   4  18      540.79      470.51     31.18 o
   5   4  18      525.19      585.68     36.81 o
   6   4  18      161.47      164.20     54.89 o
   7   4  18      194.48      257.14     46.92 o
  -7   5  18      243.07      238.44     81.38 o
  -6   5  18      948.71      889.19     37.26 o
  -5   5  18      347.57      378.96     32.25 o
  -4   5  18      430.71      559.95    100.69 o
  -3   5  18      253.03      348.62     86.49 o
  -2   5  18     2027.50     2035.43    142.38 o
  -1   5  18      421.28      464.46     79.50 o
   0   5  18        6.09       27.16     27.92 o
   1   5  18      498.75      463.22     32.18 o
   2   5  18     1932.56     1844.11     59.09 o
   3   5  18      290.09      304.38     76.82 o
   4   5  18      383.55      395.47     52.28 o
   5   5  18      324.67      483.23     67.11 o
   6   5  18      948.49     1019.36     40.36 o
   7   5  18      314.56      248.66     61.41 o
  -7   6  18       48.37      -20.02     68.39 o
  -6   6  18        3.09       10.02     55.89 o
  -5   6  18       67.63      -19.43     40.17 o
  -4   6  18      167.43      145.35     24.03 o
  -3   6  18       24.80       77.78     23.46 o
  -2   6  18      166.48      266.99     51.13 o
  -1   6  18      104.92       38.79     29.12 o
   0   6  18      177.08      167.17     34.17 o
   1   6  18      109.42      184.74     46.69 o
   2   6  18      157.09      164.55     31.01 o
   3   6  18       24.91        1.64     33.99 o
   4   6  18      152.30      193.18     61.11 o
   5   6  18       79.61        2.32     25.95 o
   6   6  18        3.20      -54.72     36.48 o
   7   6  18       51.00      163.43    110.33 o
  -6   7  18     1018.06     1137.80     52.87 o
  -5   7  18      625.39      618.92     39.91 o
  -4   7  18      997.47     1040.09     62.45 o
  -3   7  18      610.39      560.96     59.81 o
  -2   7  18     2238.38     2322.03    229.88 o
  -1   7  18      238.13      249.48     32.63 o
   0   7  18      576.79      606.69     26.74 o
   1   7  18      271.01      364.34     21.82 o
   2   7  18     2127.49     1922.10    101.36 o
   3   7  18      672.06      692.14     35.32 o
   4   7  18      941.33      879.83     72.75 o
   5   7  18      576.78      582.71     53.56 o
   6   7  18     1037.42     1054.89     84.19 o
  -6   8  18       35.09      -72.66     54.05 o
  -5   8  18      206.53      210.01     32.07 o
  -4   8  18       86.67       52.19     28.21 o
  -3   8  18       96.21       62.58     56.09 o
  -2   8  18       83.30       52.15     50.57 o
  -1   8  18       45.15      -31.60     31.80 o
   0   8  18      485.45      517.85     45.23 o
   1   8  18       27.90      -38.86     77.18 o
   2   8  18      112.42       34.26     60.38 o
   3   8  18      125.31      132.06     39.95 o
   4   8  18       83.82      155.30     41.38 o
   5   8  18      203.11      243.03     62.64 o
   6   8  18       52.17      149.82     59.81 o
  -6   9  18      317.29      437.36     36.01 o
  -5   9  18      194.08      267.56     53.22 o
  -4   9  18      477.86      619.67     38.57 o
  -3   9  18      106.80      177.96     50.29 o
  -2   9  18      439.90      426.95     55.47 o
  -1   9  18      152.67      198.95     23.52 o
   0   9  18      661.53      701.92    117.35 o
   1   9  18      121.25       43.34     47.33 o
   2   9  18      433.66      461.85     36.90 o
   3   9  18      120.15      118.68     42.56 o
   4   9  18      471.39      514.18     50.29 o
   5   9  18      208.22      154.59     39.79 o
   6   9  18      325.07      229.12     47.09 o
  -5  10  18      410.92      414.80     29.48 o
  -4  10  18      350.38      441.63     49.33 o
  -3  10  18      157.31      209.58     29.44 o
  -2  10  18      246.49      237.05     23.42 o
  -1  10  18      305.43      338.81     66.44 o
   0  10  18      286.65      317.42     39.10 o
   1  10  18      256.97      323.11     35.76 o
   2  10  18      261.75      282.87     45.47 o
   3  10  18      184.82      147.21     46.53 o
   4  10  18      338.50      432.53     43.10 o
   5  10  18      422.02      482.11    124.04 o
  -5  11  18       15.27      -55.37     36.91 o
  -4  11  18      151.53      262.04     75.75 o
  -3  11  18       99.77       87.68     40.99 o
  -2  11  18       10.51       -3.37     47.96 o
  -1  11  18       82.56       59.66     59.28 o
   0  11  18      134.92      233.38     49.55 o
   1  11  18       92.78       93.09     66.33 o
   2  11  18       20.78       55.67     30.55 o
   3  11  18       89.09       81.98     47.19 o
   4  11  18      138.44      193.59    147.29 o
   5  11  18        9.21      110.24     43.06 o
  -4  12  18      539.43      533.17    125.83 o
  -3  12  18     1248.53     1198.48    113.81 o
  -2  12  18      442.13      466.50    124.76 o
  -1  12  18      920.48     1013.84    111.31 o
   0  12  18      473.46      450.07     68.85 o
   1  12  18      906.86     1000.68    178.54 o
   2  12  18      471.00      476.57     38.45 o
   3  12  18     1196.88     1296.09    163.48 o
   4  12  18      591.88      658.57     70.11 o
  -3  13  18       59.90      184.57     34.82 o
  -2  13  18       67.10      105.42     33.99 o
  -1  13  18      205.15      264.16     38.15 o
   0  13  18        0.81       61.98     33.98 o
   1  13  18      196.73      197.62     31.56 o
   2  13  18       59.75       44.14     73.40 o
   3  13  18       76.50       72.42     34.45 o
  -1  14  18       83.47       99.19     43.50 o
   0  14  18      257.05      191.73     43.27 o
   1  14  18      120.14       41.26     34.17 o
   1   0  19      392.81      331.17     36.30 o
   2   0  19      348.72      425.28     54.79 o
   3   0  19      156.19      112.89     14.17 o
   4   0  19      145.02      137.89     28.49 o
   5   0  19       73.90       24.21     19.48 o
   6   0  19      228.57      297.63     57.63 o
   7   0  19       61.01      122.29    117.85 o
  -7   1  19      178.61      223.46     32.78 o
  -6   1  19      704.54      745.07     34.57 o
  -5   1  19       59.78       53.90     16.94 o
  -4   1  19      604.52      635.55     42.30 o
  -3   1  19      522.66      472.01     24.26 o
  -2   1  19     1214.55     1303.89     46.83 o
  -1   1  19      196.59      151.78     77.65 o
   0   1  19      788.16      820.30     40.52 o
   1   1  19      214.29      264.35     28.60 o
   2   1  19     1206.80     1193.68     43.33 o
   3   1  19      528.44      482.26     23.31 o
   4   1  19      649.94      737.28     27.95 o
   5   1  19       56.38       67.66     29.67 o
   6   1  19      725.93      738.62     40.16 o
   7   1  19      180.32       56.42     41.11 o
  -7   2  19      158.16      114.72    131.96 o
  -6   2  19       61.78      131.96     62.03 o
  -5   2  19      585.55      578.65     25.05 o
  -4   2  19      188.85      107.94     47.99 o
  -3   2  19      416.17      452.61     33.83 o
  -2   2  19      208.79      229.83     29.79 o
  -1   2  19      336.22      368.38     35.08 o
   0   2  19      474.98      461.78     37.75 o
   1   2  19      427.21      523.07    120.10 o
   2   2  19      220.26      189.17     27.92 o
   3   2  19      358.02      300.08     21.56 o
   4   2  19      199.56      233.74     30.22 o
   5   2  19      558.59      629.23     61.19 o
   6   2  19       79.63       96.38     37.81 o
   7   2  19      171.40      204.32     33.28 o
  -6   3  19     1240.88     1168.84    251.36 o
  -5   3  19      163.21      128.68     46.57 o
  -4   3  19     1051.04     1013.09     75.09 o
  -3   3  19       41.38       68.51     28.35 o
  -2   3  19      781.10      832.37     68.11 o
  -1   3  19      237.36      253.54     34.47 o
   0   3  19      342.08      448.24     40.64 o
   1   3  19      241.64      134.01     49.03 o
   2   3  19      983.19      969.11     39.70 o
   3   3  19       39.29       50.12     15.21 o
   4   3  19     1244.47     1274.00     67.62 o
   5   3  19      171.52       94.06     36.90 o
   6   3  19     1172.43     1181.62     52.71 o
   7   3  19        7.86       28.29     37.95 o
  -6   4  19        6.21        4.86     79.80 o
  -5   4  19      723.79      754.66     37.30 o
  -4   4  19      152.69      213.89     30.57 o
  -3   4  19      817.72      858.97     48.34 o
  -2   4  19       53.67      -37.46     26.31 o
  -1   4  19     1259.24     1374.46    113.11 o
   0   4  19      165.68       39.47    108.97 o
   1   4  19     1196.09     1249.77     44.40 o
   2   4  19       55.93       -6.99     57.85 o
   3   4  19      730.34      772.25     55.24 o
   4   4  19      149.54       96.97     37.41 o
   5   4  19      805.90      781.36     28.51 o
   6   4  19        6.21       76.00     24.53 o
  -6   5  19      143.62       90.94     37.18 o
  -5   5  19      121.87      147.55     40.28 o
  -4   5  19      258.66      229.59     28.59 o
  -3   5  19        6.25       49.34     28.81 o
  -2   5  19       49.02       40.43     22.82 o
  -1   5  19       95.24      190.98     74.29 o
   0   5  19       95.41       12.69     53.03 o
   1   5  19       99.67       70.15     27.99 o
   2   5  19       66.06       13.49     29.94 o
   3   5  19        8.33      -22.10     36.35 o
   4   5  19      296.77      256.12     67.53 o
   5   5  19      108.46      183.46     98.90 o
   6   5  19      126.52      124.27     63.91 o
  -6   6  19       31.01       29.64     32.72 o
  -5   6  19     1427.66     1497.94     54.91 o
  -4   6  19        5.47      -35.55     25.59 o
  -3   6  19     1230.75     1288.85     95.80 o
  -2   6  19      114.21       42.56     43.12 o
  -1   6  19     1321.38     1477.97     80.76 o
   0   6  19       31.39       69.57     35.88 o
   1   6  19     1242.88     1217.28     51.52 o
   2   6  19      123.93      -36.92     29.76 o
   3   6  19     1298.21     1397.81    103.51 o
   4   6  19        3.26      -42.30     28.20 o
   5   6  19     1486.38     1453.79     58.84 o
   6   6  19       26.12       10.52     39.55 o
  -6   7  19      176.24      319.64     36.60 o
  -5   7  19      310.25      307.93     58.14 o
  -4   7  19       64.47       36.74     24.04 o
  -3   7  19       51.81       62.04     24.94 o
  -2   7  19       30.17        5.46     29.54 o
  -1   7  19      382.09      377.95     45.49 o
   0   7  19      101.14       85.53     37.30 o
   1   7  19      388.88      340.83     26.39 o
   2   7  19       19.94       -7.16     38.37 o
   3   7  19       53.07       73.89     29.85 o
   4   7  19       51.43       -1.94     24.53 o
   5   7  19      314.71      435.51    167.47 o
   6   7  19      163.85      203.26     29.14 o
  -5   8  19      756.55      756.25     76.64 o
  -4   8  19       26.53       54.09     28.54 o
  -3   8  19      564.32      653.57     42.83 o
  -2   8  19       52.51      -38.85     30.66 o
  -1   8  19      692.82      632.98     56.02 o
   0   8  19       23.88       24.68     35.59 o
   1   8  19      618.34      652.10     74.76 o
   2   8  19       59.79       70.37     25.75 o
   3   8  19      538.29      456.03     37.82 o
   4   8  19       31.06       67.58     32.62 o
   5   8  19      710.68      667.99     58.97 o
  -5   9  19      142.36      273.07    174.90 o
  -4   9  19      235.88      264.11     39.10 o
  -3   9  19       47.05        8.28     31.40 o
  -2   9  19      630.65      726.64     77.81 o
  -1   9  19      134.93       65.78     25.72 o
   0   9  19      477.43      489.35     43.08 o
   1   9  19      133.92      104.87     46.19 o
   2   9  19      597.15      561.58     51.79 o
   3   9  19       36.90        7.19     47.18 o
   4   9  19      317.28      338.07    101.13 o
   5   9  19      151.44      223.50     60.64 o
  -4  10  19      108.67      244.17     61.57 o
  -3  10  19      546.51      568.85     38.99 o
  -2  10  19       90.56       69.64     26.08 o
  -1  10  19      389.71      384.56     40.32 o
   0  10  19        3.20       50.96     36.20 o
   1  10  19      418.70      473.28    159.86 o
   2  10  19       92.90      228.59    112.07 o
   3  10  19      555.72      559.58     79.18 o
   4  10  19      126.33      185.68     55.91 o
  -4  11  19      729.74      856.38     79.27 o
  -3  11  19      164.87      166.89     44.73 o
  -2  11  19      903.78      988.07     48.90 o
  -1  11  19       46.20       18.92     83.89 o
   0  11  19      230.28      162.34     56.19 o
   1  11  19       53.80       75.24     36.51 o
   2  11  19      805.39      939.97    114.14 o
   3  11  19      174.40      197.27     39.25 o
   4  11  19      796.84      799.91     88.88 o
  -3  12  19       17.00       18.77     69.97 o
  -2  12  19      230.68      314.19    110.54 o
  -1  12  19       70.69      -33.54     31.12 o
   0  12  19      113.11      166.20     35.28 o
   1  12  19       72.53      130.66     31.35 o
   2  12  19      220.67      220.43     40.24 o
   3  12  19       17.80      -43.86     29.24 o
  -1  13  19       30.19      165.87     35.21 o
   0  13  19      339.35      259.60     35.32 o
   1  13  19       34.38      -82.96     55.31 o
   0   0  20      537.19      508.28     39.77 o
   1   0  20      859.69      886.29     76.03 o
   2   0  20      102.22       74.12     55.77 o
   3   0  20      929.23      849.87     29.05 o
   4   0  20      214.95      232.44     31.96 o
   5   0  20     1318.88     1318.83     66.32 o
   6   0  20       26.84       63.38     27.05 o
  -6   1  20       40.41      -15.85     29.44 o
  -5   1  20        5.97      -14.77     29.54 o
  -4   1  20      101.44       10.01     20.42 o
  -3   1  20      153.14      187.34     41.13 o
  -2   1  20      483.05      535.63     49.06 o
  -1   1  20       92.35      214.84     89.95 o
   0   1  20      874.10      720.71     40.09 o
   1   1  20       78.26       27.39     25.80 o
   2   1  20      510.02      571.11    115.70 o
   3   1  20      135.65      123.58     34.62 o
   4   1  20       90.13      161.45     36.32 o
   5   1  20        5.61       24.63     28.43 o
   6   1  20       47.59       75.84     28.15 o
  -6   2  20      152.16      109.87     38.74 o
  -5   2  20      614.25      656.03     40.91 o
  -4   2  20      117.25      110.09     43.82 o
  -3   2  20      372.25      371.73     65.78 o
  -2   2  20       13.84      -21.93     14.62 o
  -1   2  20     1021.63     1085.20     36.87 o
   0   2  20      258.94      271.99     29.90 o
   1   2  20     1078.14     1117.61     41.51 o
   2   2  20       38.81       33.40     23.24 o
   3   2  20      450.87      443.18     37.81 o
   4   2  20      114.19      142.82     39.28 o
   5   2  20      679.98      781.22     71.23 o
   6   2  20      158.17      252.51     81.27 o
  -6   3  20      495.17      581.09     65.42 o
  -5   3  20       89.91       56.80    110.43 o
  -4   3  20      560.53      669.08     68.77 o
  -3   3  20      173.43      148.25     27.65 o
  -2   3  20     1002.39     1077.47     44.57 o
  -1   3  20      229.21      246.84     53.23 o
   0   3  20     1159.97     1239.73     51.08 o
   1   3  20      204.17      132.80     39.18 o
   2   3  20      961.57     1045.59     60.69 o
   3   3  20      147.01      179.31     78.25 o
   4   3  20      487.65      552.99     42.02 o
   5   3  20       94.00       21.74     48.17 o
   6   3  20      542.16      493.49     99.45 o
  -6   4  20      146.49      149.97     30.67 o
  -5   4  20      237.87      318.18     68.12 o
  -4   4  20       97.30      111.51     39.26 o
  -3   4  20      165.62      197.68     65.42 o
  -2   4  20       81.49       65.58     40.78 o
  -1   4  20      179.95      115.89     29.02 o
   0   4  20      655.92      638.98     46.83 o
   1   4  20      200.82      232.89     48.64 o
   2   4  20       88.80       45.53     67.40 o
   3   4  20      176.63      155.71     96.16 o
   4   4  20       76.06       40.17     56.33 o
   5   4  20      266.11      272.07     25.01 o
   6   4  20      161.43      234.05    162.60 o
  -5   5  20      128.52      237.67     80.46 o
  -4   5  20      798.08      761.27     60.69 o
  -3   5  20      318.33      427.23     45.08 o
  -2   5  20     1424.96     1476.48     84.15 o
  -1   5  20       51.84       67.08     28.83 o
   0   5  20     1206.91     1203.29     78.00 o
   1   5  20       63.55       94.09     44.13 o
   2   5  20     1427.96     1438.01     74.19 o
   3   5  20      348.88      344.68     30.52 o
   4   5  20      755.87      723.35     45.57 o
   5   5  20      147.69       64.11     32.75 o
  -5   6  20       44.77      111.71     71.29 o
  -4   6  20       88.57       16.53     38.40 o
  -3   6  20      137.49      233.85     92.98 o
  -2   6  20       35.57       -9.91     43.39 o
  -1   6  20      241.60      280.34     27.86 o
   0   6  20       83.86       74.33     51.96 o
   1   6  20      243.74      188.05     64.33 o
   2   6  20       34.16      106.25     30.80 o
   3   6  20      135.07      276.12     31.62 o
   4   6  20       73.01       56.45     50.40 o
   5   6  20       52.85       -9.74    111.26 o
  -5   7  20      184.81      240.15     23.28 o
  -4   7  20      252.99      316.41     65.86 o
  -3   7  20      362.75      305.11     34.13 o
  -2   7  20      646.58      658.04    105.86 o
  -1   7  20      120.09       49.89     37.65 o
   0   7  20      404.81      423.73     32.25 o
   1   7  20      139.12      113.21     33.55 o
   2   7  20      644.28      619.58     41.59 o
   3   7  20      395.05      415.37     34.79 o
   4   7  20      264.95      333.50     55.27 o
   5   7  20      172.91      227.05     86.53 o
  -4   8  20       29.00       27.59     23.73 o
  -3   8  20      122.69      222.14     90.82 o
  -2   8  20        5.02      -12.69     30.19 o
  -1   8  20      590.64      682.04     48.54 o
   0   8  20       24.02      -44.26     29.51 o
   1   8  20      546.42      562.23     33.79 o
   2   8  20        1.22       -3.69     31.06 o
   3   8  20       88.61      113.21     58.58 o
   4   8  20       31.74       52.54     26.41 o
  -4   9  20      245.57      194.12     79.26 o
  -3   9  20      116.15      103.30     34.62 o
  -2   9  20      347.19      529.46     53.47 o
  -1   9  20      256.87      365.61     41.79 o
   0   9  20       87.38       12.58     33.73 o
   1   9  20      257.66      284.85     30.02 o
   2   9  20      290.04      303.04     59.92 o
   3   9  20      144.36      105.97     30.44 o
   4   9  20      233.64      274.68     43.31 o
  -3  10  20      405.75      527.95     33.22 o
  -2  10  20       84.67       54.24     45.52 o
  -1  10  20      365.67      366.76     66.33 o
   0  10  20      201.02      291.77     73.98 o
   1  10  20      344.53      310.51     32.41 o
   2  10  20      101.87      155.95     28.96 o
   3  10  20      383.15      393.91     37.77 o
  -2  11  20      155.06      183.79     44.70 o
  -1  11  20      247.38      269.40     31.18 o
   0  11  20        0.44      -60.97     40.64 o
   1  11  20      238.77      283.16     43.06 o
   2  11  20      178.16      179.49     46.46 o
  -1  12  20      199.33      217.61     41.02 o
   0  12  20        4.39       10.63     34.98 o
   1  12  20      292.07      308.30     39.36 o
   1   0  21       51.07       20.98     35.88 o
   2   0  21        3.34      -26.87     17.91 o
   3   0  21       12.77       24.49     47.95 o
   4   0  21       62.85       13.01     34.99 o
   5   0  21       25.89      155.48     59.44 o
  -5   1  21      201.51      105.20     27.63 o
  -4   1  21      120.23      143.50     30.87 o
  -3   1  21      832.37      907.24     45.87 o
  -2   1  21      455.08      526.11     22.90 o
  -1   1  21     1238.08     1229.62     38.15 o
   0   1  21      140.74       93.79     25.90 o
   1   1  21     1286.75     1284.14     45.22 o
   2   1  21      446.29      430.25     32.68 o
   3   1  21      877.82      984.36     58.61 o
   4   1  21       95.30        3.35     21.17 o
   5   1  21      151.13      137.26     45.79 o
  -5   2  21      191.22      306.97     61.06 o
  -4   2  21      301.61      311.54     40.14 o
  -3   2  21       53.36      225.24     58.71 o
  -2   2  21      837.62      848.80     90.80 o
  -1   2  21      146.77       92.62    104.31 o
   0   2  21      183.32      192.78     44.93 o
   1   2  21      163.13       84.87     37.99 o
   2   2  21      760.65      715.11    207.21 o
   3   2  21       33.45      -76.22     51.36 o
   4   2  21      258.43      296.09     61.66 o
   5   2  21      197.74      266.41     33.54 o
  -5   3  21      223.74      282.99     47.23 o
  -4   3  21      165.44      251.74     32.83 o
  -3   3  21      151.57       93.28     80.31 o
  -2   3  21      117.72       17.32     37.81 o
  -1   3  21      847.67      897.82     36.85 o
   0   3  21       39.08       34.27    131.98 o
   1   3  21      827.91      911.10     47.25 o
   2   3  21      138.96       64.45     38.74 o
   3   3  21      131.73      221.74    111.01 o
   4   3  21      174.15      233.50     47.45 o
   5   3  21      175.64      250.00     61.15 o
  -5   4  21      137.32       87.88     35.98 o
  -4   4  21      989.44      993.11     80.24 o
  -3   4  21      196.76      101.78     27.26 o
  -2   4  21     1415.28     1370.64     54.10 o
  -1   4  21      682.18      670.05     47.51 o
   0   4  21      286.26      224.54     26.86 o
   1   4  21      692.79      716.56     92.70 o
   2   4  21     1352.67     1256.44     44.76 o
   3   4  21      160.02      168.69     26.22 o
   4   4  21      996.96      939.77     46.39 o
   5   4  21      141.01      227.42     57.21 o
  -5   5  21      216.21      259.71     68.91 o
  -4   5  21       27.27       81.53     31.06 o
  -3   5  21        5.24       37.92     25.78 o
  -2   5  21      113.59      112.69     48.41 o
  -1   5  21       83.59       66.06     32.42 o
   0   5  21       12.32       54.51     29.74 o
   1   5  21       69.74      -66.49     51.78 o
   2   5  21      130.15      144.85     37.20 o
   3   5  21        8.20      -52.30     41.27 o
   4   5  21       37.83       68.46     90.43 o
   5   5  21      227.10      257.49     39.42 o
  -4   6  21      208.72      308.86     60.77 o
  -3   6  21      580.73      595.29     79.75 o
  -2   6  21      653.60      650.82     31.89 o
  -1   6  21      500.61      568.85     53.51 o
   0   6  21      433.46      468.39     34.34 o
   1   6  21      480.89      584.06     91.71 o
   2   6  21      631.54      696.84     78.51 o
   3   6  21      528.29      539.09     34.51 o
   4   6  21      209.40      270.20     67.53 o
  -4   7  21      103.58       61.44     46.00 o
  -3   7  21      394.40      485.34     46.13 o
  -2   7  21       13.50       67.40     68.59 o
  -1   7  21       33.42       -4.52     24.68 o
   0   7  21       56.42      -16.82     29.68 o
   1   7  21       37.48       56.85     36.55 o
   2   7  21       11.71        5.37     25.09 o
   3   7  21      375.92      448.85     41.91 o
   4   7  21       95.78      152.73     70.46 o
  -3   8  21      478.92      595.86     69.12 o
  -2   8  21      561.62      606.18     38.00 o
  -1   8  21      168.53      243.75     30.10 o
   0   8  21     1171.46     1353.37     46.27 o
   1   8  21      171.12      113.17     32.46 o
   2   8  21      694.21      703.23     93.33 o
   3   8  21      485.73      439.14     33.91 o
  -3   9  21      320.36      352.02     32.25 o
  -2   9  21      110.60       44.98     38.03 o
  -1   9  21      318.32      330.08     33.48 o
   0   9  21      318.45      345.70     34.97 o
   1   9  21      260.24      244.15     95.06 o
   2   9  21      111.24       61.62     26.79 o
   3   9  21      279.03      225.32     32.74 o
  -2  10  21       78.03      118.30     95.30 o
  -1  10  21       15.79        1.99     28.12 o
   0  10  21      199.18      183.86     80.18 o
   1  10  21       23.42       24.96     40.49 o
   2  10  21      102.07      -48.11     32.07 o
   0   0  22     3279.44     3320.05    262.50 o
   1   0  22       33.57       84.47     33.82 o
   2   0  22     1892.13     1944.20    202.22 o
   3   0  22      118.04       21.05     48.11 o
   4   0  22      415.64      343.31     39.54 o
  -4   1  22       18.73       -6.57     94.30 o
  -3   1  22      518.54      625.66    311.51 o
  -2   1  22       50.21       60.76     56.49 o
  -1   1  22       24.71       59.04     67.37 o
   0   1  22      172.24      201.65     85.05 o
   1   1  22       41.48      113.42     28.19 o
   2   1  22       43.03      -37.86     44.82 o
   3   1  22      461.78      441.34     44.14 o
   4   1  22       16.19       18.47     22.62 o
  -4   2  22      393.38      369.27     50.92 o
  -2   2  22      892.47     1002.01     65.64 o
  -1   2  22      218.74      168.42     41.72 o
   0   2  22     1352.60     1388.63     80.98 o
   1   2  22      222.57       96.72     79.73 o
   2   2  22      742.76      741.65     47.38 o
   3   2  22       30.85        0.64    110.31 o
   4   2  22      441.80      508.57     40.14 o
  -4   3  22      175.91      214.58    113.77 o
  -3   3  22      299.28      334.45     54.60 o
  -2   3  22       20.26        2.06     43.52 o
  -1   3  22      364.88      438.65     39.11 o
   0   3  22       12.04      -36.60     66.33 o
   1   3  22      433.46      521.79     56.04 o
   2   3  22       19.57       -3.33     37.97 o
   3   3  22      279.11      278.79     69.56 o
   4   3  22      176.15      214.10     34.93 o
  -4   4  22       57.39       31.90     55.51 o
  -3   4  22       64.92       86.96     33.11 o
  -2   4  22      160.67      220.25     80.22 o
  -1   4  22       63.59       44.97     46.84 o
   0   4  22      568.32      533.72     36.54 o
   1   4  22       64.87       -7.89     35.84 o
   2   4  22      103.89       28.30     49.88 o
   3   4  22       53.52       65.89     43.34 o
   4   4  22       74.50       11.00     33.34 o
  -4   5  22       85.80       94.50     48.91 o
  -3   5  22     1148.45     1209.66     40.96 o
  -2   5  22       39.84       -0.98     29.98 o
  -1   5  22     1392.45     1582.82    259.15 o
   0   5  22       12.51       82.23     27.79 o
   1   5  22     1333.44     1339.63     59.12 o
   2   5  22       36.29       84.35     54.01 o
   3   5  22     1140.85     1172.03     96.16 o
   4   5  22       93.65      167.06    133.79 o
  -3   6  22       47.69       38.12     24.33 o
  -2   6  22       98.93       95.25     23.29 o
  -1   6  22       57.43      176.62     75.24 o
   0   6  22       55.84       21.30     37.80 o
   1   6  22       55.18      153.21     53.03 o
   2   6  22      100.26       71.07    108.50 o
   3   6  22       38.84      104.89     30.26 o
  -3   7  22      811.79      872.52     43.35 o
  -2   7  22        0.67       -5.89     32.43 o
  -1   7  22     1198.21     1182.79     90.52 o
   0   7  22      108.21       22.17     54.41 o
   1   7  22     1073.38     1002.29     71.10 o
   2   7  22        0.43       -9.48     29.86 o
   3   7  22      870.62      781.21     38.23 o
  -2   8  22      277.34      376.93    171.57 o
  -1   8  22       25.02        4.81     31.58 o
   0   8  22      340.39      311.55     31.85 o
   1   8  22       22.69       16.00     32.70 o
   2   8  22      223.67      299.08    112.75 o
   0   9  22       59.52       21.78     48.50 o
   1   0  23        1.22       31.56     29.79 o
   2   0  23       43.14      106.36    144.02 o
   3   0  23       68.76       80.64     50.90 o
  -3   1  23       93.39       43.71     54.89 o
  -2   1  23      377.12      480.47     42.74 o
  -1   1  23     1054.86     1155.90    104.81 o
   0   1  23     1199.11     1030.24     50.72 o
   1   1  23     1026.95     1111.51     54.44 o
   2   1  23      351.37      395.52     41.15 o
   3   1  23       88.98       80.31     38.51 o
  -3   2  23       76.23      333.22    164.20 o
  -2   2  23      136.67      120.72     68.85 o
  -1   2  23       17.58      103.02     49.09 o
   0   2  23       98.01      118.50     74.42 o
   1   2  23       11.98       40.82     32.41 o
   2   2  23      145.36      273.03     90.20 o
   3   2  23       84.30       99.54     85.94 o
  -3   3  23      160.37      169.52     51.36 o
  -2   3  23      225.96      347.07     41.04 o
  -1   3  23      674.09      742.50     43.57 o
   0   3  23      295.67      196.63     74.28 o
   1   3  23      645.29      674.14     61.88 o
   2   3  23      211.39      361.73     37.67 o
   3   3  23      153.37      276.26    106.41 o
  -3   4  23       92.96      127.46    124.18 o
  -2   4  23      317.84      507.56     85.36 o
  -1   4  23      423.87      402.49     40.22 o
   0   4  23      433.54      433.11     55.43 o
   1   4  23      396.26      469.75    152.12 o
   2   4  23      305.29      492.91     74.31 o
   3   4  23       74.72      126.82     50.69 o
  -2   5  23       24.02       17.73     26.77 o
  -1   5  23       38.93       54.08     37.38 o
   0   5  23        6.83       17.37     35.84 o
   1   5  23       32.38       35.71     37.96 o
   2   5  23       30.42       19.88     37.95 o
  -1   6  23      515.12      664.99     92.38 o
   0   6  23      532.16      525.20     62.70 o
   1   6  23      505.30      545.58     55.24 o
   0   0  24        1.09        7.70     59.06 o
   1   0  24     1329.03     1506.84     66.03 o
  -1   1  24       55.50       26.03     28.64 o
   0   1  24       92.02      153.24     86.11 o
   1   1  24       60.48      249.38    221.80 o
  -1   2  24      717.58      785.66    155.96 o
   0   2  24      223.27      293.15    180.23 o
   1   2  24      692.92      790.94     60.09 o
   0   3  24      973.09     1109.17    135.75 o
 
